# Supplementary material for: Comparative Analysis of Differentially Mutated Genes in Non-Muscle and Muscle-Invasive Bladder Cancer in the Chinese Population by Whole Exome Sequencing
Source: Front Genet. 2022 Mar 25;13:831146. doi: 10.3389/fgene.2022.831146 (PMC8996331; doi:10.3389/fgene.2022.831146)
Supplement: Supplementary file 1 [file Table2.XLSX]

## Sheet: Sheet 1
The summary of all detected mutations in fresh NMIBC tissues compared with their corresponding blood samples
gene	expr	reptime	hic	N_nonsilent	N_silent	N_noncoding	n_nonsilent	n_silent	n_noncoding	nnei	x	X	p	q
SLC9A11	426813	335	9	75447	18594	0	5	0	0	50	2	575262	3.64095e-05	0.686756
ZNF90	#NUM!	#NUM!	#NUM!	39483	9603	0	14	1	0	31	2	451224	0.000121133	1
RHOB	621277	189	19	12294	3663	0	4	0	0	50	1	534519	0.000457516	1
PRKRIP1	579276	202	61	12501	3078	0	2	0	0	50	0	466830	0.00286291	1
GSTM4	958586	201	25	15435	3681	0	5	0	0	50	1	524097	0.00398234	1
POF1B	105434	#NUM!	-3	39870	9648	0	2	0	0	50	2	648243	0.00403189	1
KRTAP13-3	4608	1035	-69	10989	3051	0	9	0	0	50	23	358191	0.00543566	1
FGFR3	859388	222	42	54486	16848	0	6	1	0	50	1	566667	0.00674975	1
ZNF57	1119793	197	35	36333	9027	0	3	0	0	50	3	522252	0.00701327	1
HYI	1044061	239	35	17919	5409	0	2	0	0	50	1	468198	0.00849746	1
PRSS48	203766	298	16	20925	6102	0	4	1	0	50	1	386127	0.0113259	1
ZNF267	263122	850	-18	49032	11556	0	5	1	0	50	3	578574	0.012992	1
C5orf58	97631	636	31	6966	1701	0	1	0	0	50	1	605052	0.0132382	1
STAG2	338292	#NUM!	7	85752	20601	0	2	0	0	50	0	553491	0.0192049	1
HRSP12	635159	368	44	9189	2583	0	1	0	0	50	1	572058	0.0192194	1
PIK3CA	401889	613	11	71046	17703	0	7	0	0	50	3	552006	0.0209367	1
ZNF780B	1181917	521	22	54882	13104	0	7	1	0	36	2	322470	0.0213168	1
ZNF845	#NUM!	#NUM!	#NUM!	63567	15408	0	7	1	0	31	2	457029	0.0259791	1
MCPH1	128440	702	9	54855	14481	0	2	0	0	50	1	693648	0.0261879	1
ZNF727	#NUM!	#NUM!	#NUM!	33021	7749	0	4	1	0	30	2	403641	0.0298505	1
LY96	250079	468	26	10998	2583	0	1	0	0	50	1	438336	0.0309394	1
CHP	956634	214	44	13212	3312	0	1	0	0	50	1	555759	0.0310986	1
KDM6A	59340	#NUM!	36	91863	24723	0	2	0	0	50	1	534141	0.032347	1
FGFBP2	175145	435	33	14103	4149	0	1	0	0	50	2	617877	0.0323555	1
NIPSNAP3A	194451	718	-21	16281	4347	0	1	0	0	50	0	547407	0.034275	1
UBE2M	2673870	276	11	12303	3141	0	1	0	0	50	4	612225	0.0344349	1
RAB8A	761374	298	42	14112	3492	0	2	0	0	50	0	475317	0.0351748	1
LCNL1	1979517	188	34	10332	3249	0	2	0	0	50	4	532071	0.0352115	1
PLD6	910162	218	11	15480	5175	0	2	0	0	50	0	549711	0.0363648	1
MCEE	355097	470	40	11268	3393	0	1	0	0	50	4	501669	0.0372179	1
CFD	2168802	198	28	15759	5301	0	1	0	0	50	1	570816	0.0386131	1
HRASLS5	887496	459	31	18486	4734	0	1	0	0	50	0	570069	0.0386808	1
ARL6IP6	275277	716	6	14229	4482	0	1	0	0	50	1	510624	0.0394104	1
KLK1	655673	589	25	17136	4707	0	1	0	0	50	2	623025	0.0404768	1
MIF4GD	1723762	171	31	16893	4572	0	1	0	0	50	0	494433	0.0407318	1
PROSC	651180	379	15	18198	4968	0	1	0	0	50	0	531297	0.0415198	1
FAM101A	1197100	504	34	8613	2619	0	2	0	0	23	1	294903	0.0425469	1
TM4SF20	248187	164	18	14877	4131	0	1	0	0	50	2	489438	0.0426704	1
ECHDC2	626387	311	30	16704	5436	0	1	0	0	50	1	548451	0.0432785	1
TCF4	92114	936	12	44262	12222	0	2	0	0	50	3	555840	0.0438894	1
ACSBG2	1332100	417	40	44136	11403	0	2	0	0	50	4	596286	0.0439192	1
NOSIP	2080142	210	41	19521	5832	0	1	0	0	50	0	551988	0.044657	1
GTF2H3	871640	315	40	21249	5184	0	1	0	0	50	0	539568	0.0457826	1
ELMOD2	125708	752	7	20259	4419	0	1	0	0	50	2	605799	0.0465883	1
HOXD8	242935	874	15	18315	5364	0	1	0	0	50	0	492471	0.0466374	1
CELA2B	636573	188	34	17685	5049	0	1	0	0	50	1	518769	0.0470652	1
FGFBP3	355265	331	24	15588	5499	0	2	0	0	50	1	546372	0.047074	1
UBXN2A	240935	226	33	17478	4230	0	2	0	0	50	1	457857	0.0496289	1
ICAM4	1729517	200	31	21006	3861	0	1	0	0	50	1	607248	0.0501787	1
DEFB133	#NUM!	#NUM!	#NUM!	4185	945	0	1	0	0	28	0	330417	0.051887	1
FFAR2	827597	367	29	20061	6750	0	1	0	0	50	0	487008	0.0520996	1
HNRNPD	651473	390	26	23679	6021	0	2	0	0	50	1	622206	0.0532739	1
FAM131C	876105	197	40	18261	5148	0	1	0	0	50	2	539964	0.0534562	1
LRRC25	1384225	259	42	18792	6102	0	1	0	0	50	6	608715	0.0537149	1
S100P	501655	278	47	6255	1683	0	1	0	0	50	0	497781	0.054637	1
DECR1	272948	534	25	21933	6309	0	1	0	0	50	0	479052	0.0547494	1
IRF2	207866	400	55	23274	5940	0	2	0	0	50	0	520101	0.0556048	1
ACADM	152734	578	-13	28296	7398	0	1	0	0	50	0	603117	0.0560691	1
CD74	949599	212	40	20106	4923	0	1	0	0	50	4	607590	0.0577067	1
ANKRD2	564805	169	40	23148	6957	0	1	0	0	50	0	511524	0.0588598	1
OR7C1	963401	546	14	19728	6219	0	2	0	0	50	2	499635	0.0596295	1
CREBZF	325720	554	-19	21483	7272	0	1	0	0	50	5	625095	0.0601858	1
AP2A2	1509286	246	48	60696	17712	0	3	0	0	50	3	549351	0.0602417	1
EFNB1	141847	#NUM!	19	22005	6534	0	3	1	0	50	2	418689	0.0605858	1
SFXN1	184629	674	15	21456	5787	0	1	0	0	50	0	433080	0.0612612	1
RIBC2	460724	199	8	25128	6165	0	1	0	0	50	0	517329	0.0621258	1
NTAN1	564013	463	22	20628	5589	0	1	0	0	50	1	464283	0.0624884	1
HOXD9	242935	874	15	21600	7155	0	2	0	0	50	0	492471	0.0632926	1
ZDHHC23	441946	487	29	26199	7551	0	1	0	0	50	1	571635	0.0641221	1
STYK1	408572	432	0	27477	7758	0	2	0	0	50	0	525285	0.0643661	1
UBA5	210898	768	21	27027	6966	0	1	0	0	50	1	570231	0.0658597	1
AWAT1	161347	#NUM!	27	21573	5778	0	1	0	0	50	6	572499	0.0663001	1
TTLL1	627533	202	46	28035	7281	0	1	0	0	50	0	545121	0.0664489	1
ST3GAL1	198193	357	24	22104	6165	0	1	0	0	50	2	516582	0.0669074	1
ENO1	800628	171	28	28557	7866	0	2	0	0	50	0	531036	0.0676469	1
NFKBIA	416091	125	31	20430	5868	0	2	0	0	50	2	498906	0.0678116	1
RIOK2	381706	614	28	37260	9207	0	1	0	0	50	1	738144	0.0689437	1
OR2B11	272980	927	-14	19431	6300	0	1	0	0	50	2	434133	0.0692226	1
RNPC3	#NUM!	#NUM!	#NUM!	9378	2745	0	1	0	0	50	3	1005021	0.0696848	1
CORO2B	396006	603	25	31518	8685	0	1	0	0	50	1	665172	0.0698875	1
ENPP6	256949	424	-5	28629	7848	0	1	0	0	50	0	519426	0.070493	1
GSX2	77093	472	20	18765	6102	0	2	0	0	50	2	492129	0.0708142	1
SPERT	813295	613	47	28287	8352	0	1	0	0	50	1	564840	0.0714443	1
SEPT1	2312884	165	47	24381	6615	0	1	0	0	50	1	481230	0.0716052	1
KLF11	922437	234	42	31995	9936	0	1	0	0	50	1	640062	0.0722032	1
C17orf63	1694459	152	36	1845	531	0	1	0	0	3	0	34893	0.0731417	1
ZNF680	199707	1110	-18	37818	8784	0	13	1	0	29	3	306513	0.073526	1
NIF3L1	635570	201	31	24903	6363	0	1	0	0	50	0	432729	0.0736413	1
CD226	64726	630	40	22131	5814	0	1	0	0	50	1	411642	0.0742581	1
ADAMDEC1	57540	741	5	31446	8109	0	1	0	0	50	3	613332	0.0746477	1
SGOL1	100093	761	9	37602	9270	0	1	0	0	50	3	722907	0.0749009	1
SERINC2	748895	262	28	29430	8478	0	1	0	0	50	1	575091	0.0769092	1
GABRR1	398929	446	29	31689	8163	0	1	0	0	50	3	640305	0.0770461	1
SNX2	144132	532	31	34947	8739	0	1	0	0	50	3	656190	0.0773623	1
TBL2	955146	171	48	28656	8280	0	1	0	0	50	3	571302	0.077948	1
LDB1	1018634	187	38	27522	6930	0	1	0	0	50	2	538614	0.0786113	1
KLF3	294258	364	39	22347	6219	0	1	0	0	50	2	436860	0.0788152	1
KCNAB3	1794630	337	33	26469	7740	0	1	0	0	50	1	497178	0.0791487	1
TMEM184B	1631137	184	67	26478	7434	0	2	0	0	50	2	580500	0.0792099	1
NUP62	1679101	205	45	31581	10890	0	2	0	0	50	0	525474	0.0795135	1
DUOXA1	667418	544	27	32994	9612	0	2	0	0	50	2	697383	0.0802898	1
KPNA5	244987	581	14	36072	9180	0	1	0	0	50	0	549522	0.0804616	1
FAM133A	33770	#NUM!	-11	16380	3816	0	1	0	0	50	1	890073	0.080514	1
FRMD8	4112809	242	50	29529	9162	0	2	0	0	50	0	523125	0.0806782	1
CYP3A7	1430454	438	42	33282	8865	0	1	0	0	50	3	585981	0.081845	1
C5orf13	118271	617	34	7794	1926	0	1	0	0	50	1	479457	0.082071	1
CHRDL1	108458	#NUM!	14	30816	7551	0	1	0	0	50	4	591552	0.0822332	1
FAM13C	121813	707	-15	38799	10125	0	1	0	0	50	1	666027	0.0822445	1
ABI1	342602	447	30	33939	9963	0	1	0	0	50	3	589806	0.0837584	1
DUSP8	#NUM!	#NUM!	#NUM!	38115	13131	0	2	0	0	50	3	1015407	0.0838823	1
KLF10	528975	178	42	30528	8892	0	1	0	0	50	0	459432	0.0843742	1
LBP	563754	350	47	31563	9045	0	1	0	0	50	3	578349	0.086104	1
PRPF19	794900	522	47	33165	9360	0	1	0	0	50	1	553995	0.0865877	1
FIP1L1	120581	470	32	40293	10575	0	1	0	0	50	0	613773	0.0867675	1
PPP1R9B	1277832	210	26	50976	16200	0	3	0	0	50	0	603243	0.0867842	1
MAL	171487	647	-1	9783	3069	0	1	0	0	50	0	494460	0.0871095	1
GALNT8	283327	862	24	41445	11367	0	1	0	0	50	0	618462	0.0871718	1
SLC38A8	494952	460	3	27477	8811	0	1	0	0	50	3	451998	0.0872774	1
ARIH2	1818938	241	37	33840	7686	0	1	0	0	50	3	572931	0.0876436	1
GHDC	2129732	206	30	34704	11574	0	1	0	0	50	1	559503	0.0898719	1
FHIT	36866	1126	5	9972	2664	0	1	0	0	50	0	496692	0.0899513	1
FBXO48	212087	617	30	10350	2502	0	1	0	0	50	0	441432	0.0907286	1
BSCL2	2425755	248	51	29799	8838	0	1	0	0	50	4	505809	0.0910936	1
DRD2	108041	610	5	28593	8127	0	1	0	0	50	3	468621	0.0930498	1
SMOX	784685	231	26	37512	10710	0	2	0	0	50	0	566469	0.0931825	1
OXTR	158952	534	3	23868	7830	0	2	1	0	50	1	453186	0.093397	1
CTNNBL1	720832	507	48	37764	9594	0	1	0	0	50	1	565560	0.0936008	1
STARD3	1224964	213	33	30384	7605	0	1	0	0	50	2	463959	0.0936938	1
IQCB1	371177	520	32	39699	10224	0	1	0	0	50	1	539136	0.0937969	1
FBXW11	380827	400	36	37269	9819	0	1	0	0	50	1	563121	0.094231	1
C6orf57	119480	618	15	7101	1998	0	1	0	0	43	1	396648	0.0951105	1
LARP4	855863	125	41	47691	12708	0	1	0	0	50	1	622089	0.0974481	1
MX1	253874	454	53	43587	11520	0	1	0	0	50	1	617868	0.0976761	1
PROS1	79315	1341	-10	44784	11565	0	1	0	0	50	2	613548	0.0986637	1
SYCE1	563924	525	-10	24822	6093	0	1	0	0	48	6	419697	0.0990899	1
RNMT	142674	697	42	32283	7434	0	1	0	0	50	4	514872	0.0992054	1
ZBTB7B	1612870	224	35	33174	10782	0	1	0	0	50	2	467406	0.0993233	1
MEFV	1445318	253	37	49590	14778	0	1	0	0	50	3	677853	0.0999062	1
IP6K2	1646019	212	45	39744	10746	0	1	0	0	50	2	599418	0.100002	1
ZNF213	1626425	234	44	28962	8730	0	2	0	0	50	2	572814	0.10023	1
IKBKE	504324	300	4	46899	13338	0	1	0	0	50	0	642366	0.100421	1
RARA	1350242	191	23	33048	9666	0	2	0	0	50	1	534654	0.100471	1
C15orf32	288049	578	-30	11655	3060	0	1	0	0	50	2	636939	0.100581	1
GSK3B	467052	421	19	28125	8217	0	1	0	0	50	2	405351	0.10317	1
AMIGO1	1056159	272	37	30663	9459	0	2	0	0	50	1	454473	0.103762	1
TBL1XR1	135357	433	0	34479	8748	0	2	0	0	50	2	543915	0.103948	1
MELK	394473	231	38	43641	11007	0	1	0	0	50	1	508635	0.104	1
ZBTB10	239826	369	30	55584	15588	0	3	1	0	50	1	578133	0.104155	1
NDUFB4	317876	449	0	9072	2646	0	1	0	0	50	2	587286	0.104379	1
LRRN3	65006	840	2	44667	12762	0	2	0	0	50	0	543123	0.104489	1
RABIF	422793	318	28	7929	2277	0	1	0	0	50	2	520209	0.104514	1
TAF6	1299015	205	52	42912	13572	0	1	0	0	50	2	526905	0.104908	1
CMTM5	1220624	456	31	10116	3033	0	1	0	0	50	2	629595	0.105078	1
CMTM3	777342	214	9	11781	3582	0	1	0	0	50	0	543006	0.105438	1
HOXC12	1257445	274	23	17262	5715	0	1	0	0	50	0	566460	0.105497	1
PAEP	327501	539	37	12249	3168	0	1	0	0	50	0	477153	0.106063	1
BATF3	399829	364	30	8235	2349	0	1	0	0	50	2	535302	0.106205	1
SLCO3A1	70107	867	-8	46764	14094	0	2	0	0	50	1	714609	0.107081	1
SPP2	288133	558	9	14571	3411	0	1	0	0	50	0	567135	0.107121	1
SCNN1B	520509	611	32	41976	11241	0	1	0	0	50	3	586755	0.108062	1
ZC3H8	591586	348	29	20178	4338	0	1	0	0	50	0	532458	0.108192	1
CLK2	1574928	194	45	32976	8685	0	2	0	0	50	1	525735	0.108691	1
FIBIN	176115	648	-17	13338	3834	0	1	0	0	50	1	646191	0.109545	1
RPS6KA4	1610483	257	51	49023	15372	0	1	0	0	50	1	565848	0.109935	1
TAB3	81645	#NUM!	13	45468	13041	0	1	0	0	50	2	582669	0.10999	1
CLEC12B	305376	565	19	18900	4536	0	1	0	0	50	0	661419	0.110079	1
IGF2BP3	494999	197	26	37935	10557	0	2	0	0	50	2	602253	0.110317	1
C20orf186	515931	491	46	38898	12591	0	1	0	0	50	5	557901	0.110638	1
TCP11	625705	198	29	34587	9666	0	1	0	0	50	0	394632	0.111027	1
CAPN9	438898	550	7	46269	11808	0	1	0	0	50	1	501903	0.111197	1
MAGEC1	17504	#NUM!	-11	71505	21213	0	2	0	0	50	0	822123	0.111208	1
TSNAXIP1	1039476	143	49	43884	11061	0	1	0	0	50	1	511911	0.1114	1
HSPD1	681973	428	29	37089	10593	0	1	0	0	50	4	488295	0.11208	1
LEPREL1	165372	399	3	45999	12942	0	1	0	0	50	1	469287	0.112648	1
MTPAP	91344	331	12	37800	10341	0	1	0	0	50	4	537138	0.112784	1
NPAS2	339144	406	14	53973	15012	0	1	0	0	50	1	563490	0.113247	1
MAG	767180	472	8	40275	12537	0	1	0	0	50	1	425259	0.11398	1
ZNF195	560134	470	28	41697	9873	0	2	0	0	50	2	601722	0.114352	1
PRODH2	1105613	321	38	33732	10953	0	2	0	0	50	1	487908	0.114734	1
CACNB1	1426821	212	31	43965	13032	0	1	0	0	50	2	496971	0.114843	1
QSOX1	440831	254	9	47421	14706	0	1	0	0	50	5	655956	0.114932	1
CARD8	1052191	391	32	35514	9306	0	1	0	0	50	2	401022	0.115055	1
ARMCX5	95798	#NUM!	27	35325	9954	0	1	0	0	50	3	608400	0.115196	1
SLC6A19	657890	541	24	40788	11889	0	3	0	0	50	2	662958	0.115368	1
METTL11B	#NUM!	#NUM!	#NUM!	18657	4779	0	1	0	0	50	3	1007055	0.11579	1
ZNF653	1204183	265	32	39132	11628	0	1	0	0	50	2	441729	0.115874	1
LRRC48	971820	193	20	36180	8910	0	1	0	0	50	2	405522	0.116084	1
SH3BGR	294735	503	5	16047	4095	0	1	0	0	50	0	552465	0.116293	1
MED12	759088	#NUM!	27	141507	39663	0	2	0	0	50	0	655065	0.116314	1
LSMD1	2148615	337	24	10620	3636	0	1	0	0	50	2	707760	0.116426	1
ZNF37A	138629	916	-18	37134	8820	0	1	0	0	50	3	597996	0.116561	1
EDF1	1921909	176	44	10557	2943	0	1	0	0	50	1	525627	0.118479	1
ARHGAP10	75227	678	22	52776	13347	0	1	0	0	50	0	536067	0.119285	1
CDH16	942986	142	34	52920	16146	0	1	0	0	50	2	544599	0.119522	1
PRKD1	23615	1041	-39	59733	16056	0	1	0	0	50	1	608256	0.119571	1
GALNT1	486812	562	61	37080	9414	0	1	0	0	50	0	344439	0.119975	1
C8orf44	372262	213	38	10377	2799	0	1	0	0	50	2	492831	0.119999	1
OLFML2B	407279	388	15	47394	14193	0	1	0	0	50	0	446670	0.12	1
IQUB	89539	779	-21	52371	13077	0	1	0	0	50	1	499572	0.120064	1
C9orf170	123702	421	-8	7731	2313	0	1	0	0	50	4	533187	0.121383	1
ADAM8	339279	452	-12	55260	11835	0	1	0	0	50	1	542304	0.121646	1
GRPEL1	459652	426	70	14148	3888	0	1	0	0	50	0	488538	0.122393	1
OR5AP2	#NUM!	#NUM!	#NUM!	19980	5697	0	1	0	0	50	3	1007973	0.12244	1
CTU2	802673	189	41	33624	9792	0	2	1	0	50	2	524583	0.122955	1
MED30	139000	574	0	11646	3177	0	1	0	0	50	1	523305	0.123406	1
ATXN7	156786	683	8	61290	18414	0	2	0	0	50	0	699777	0.123693	1
GFRA4	942842	353	32	19035	5697	0	1	0	0	50	0	538614	0.123746	1
CLEC4E	321790	564	13	14868	3492	0	1	0	0	50	1	548694	0.123806	1
ZBTB41	222912	614	-19	60147	14589	0	1	0	0	50	1	583695	0.123809	1
CXorf30	#NUM!	#NUM!	#NUM!	42192	10674	0	1	0	0	50	3	1012950	0.123926	1
BBS9	233203	759	-6	58644	15660	0	1	0	0	50	1	559530	0.124706	1
GSTO1	293891	376	8	16164	4086	0	1	0	0	50	0	518607	0.125782	1
PABPC4	978867	358	29	43236	11925	0	2	0	0	50	0	482616	0.126534	1
ECHDC1	120722	889	-4	20574	4968	0	1	0	0	50	2	555012	0.12717	1
LITAF	649939	209	30	12159	3663	0	1	0	0	50	0	419589	0.127585	1
ZNF25	140131	959	-27	30537	7020	0	3	0	0	50	7	645255	0.127815	1
ZCCHC8	866834	187	42	46449	12303	0	1	0	0	50	4	521037	0.129135	1
ENPP2	255492	552	7	63513	15570	0	1	0	0	50	0	570123	0.129456	1
DRP2	417357	#NUM!	26	63072	16902	0	1	0	0	50	0	628767	0.12975	1
ESYT2	286663	344	1	57798	16938	0	4	0	0	50	0	650457	0.130223	1
KDM1A	715760	153	29	56898	16299	0	1	0	0	50	0	508662	0.132255	1
FRYL	287083	428	52	198207	52515	0	3	0	0	29	1	369423	0.133616	1
SYNPO	1119691	198	51	69939	24021	0	1	0	0	50	0	543717	0.133956	1
TNPO2	1959466	226	29	59427	15957	0	1	0	0	50	3	592308	0.134459	1
BLK	476916	493	55	33084	9171	0	2	0	0	50	0	362583	0.134525	1
USP13	361278	589	12	57411	14787	0	1	1	0	50	1	475776	0.134571	1
HBXIP	403650	479	31	11097	3375	0	1	0	0	50	1	483660	0.135257	1
PEAR1	1362027	244	38	67752	18702	0	3	0	0	50	2	621405	0.135418	1
PGBD1	273319	502	35	52749	13617	0	1	0	0	50	1	447723	0.135436	1
POU1F1	58819	470	-15	20835	5463	0	1	0	0	50	0	596592	0.135789	1
PLA2G4B	874211	259	40	50634	14814	0	2	0	0	50	1	617958	0.13582	1
EPS8	259826	496	11	54531	14292	0	1	0	0	50	2	502902	0.136295	1
ATPIF1	779314	213	33	8010	2034	0	1	0	0	50	3	464238	0.136572	1
DHX15	194657	491	35	51714	14166	0	2	0	0	50	0	525078	0.137098	1
KIAA1383	134159	644	-2	65745	19143	0	1	0	0	50	0	506925	0.137939	1
ZCCHC6	292716	429	7	99162	24822	0	2	0	0	40	0	365409	0.138322	1
ZNF491	739660	633	-2	28665	6921	0	2	1	0	50	9	609840	0.13835	1
GAL	780720	354	49	8136	2394	0	1	0	0	50	4	542124	0.138408	1
C15orf54	251181	384	-14	11691	3213	0	1	0	0	50	2	456255	0.13866	1
CDKN2AIPNL	929843	170	46	7722	2025	0	1	0	0	50	6	587943	0.139532	1
NWD1	947233	293	35	89829	27621	0	1	0	0	50	0	637569	0.139872	1
PRMT7	819579	281	46	45729	12294	0	2	0	0	50	2	607779	0.142162	1
UBE3C	389401	334	9	71001	19179	0	1	0	0	50	2	610605	0.143206	1
CRX	881316	336	39	18621	6003	0	1	0	0	50	0	568944	0.144071	1
IPO9	764022	208	26	68040	18900	0	2	0	0	50	0	653130	0.144309	1
CBLB	169365	628	0	63684	17883	0	1	0	0	50	2	543519	0.145287	1
HN1L	1591571	320	37	12402	3555	0	1	0	0	50	2	533700	0.145423	1
NKX3-1	378220	544	16	14643	4554	0	1	0	0	50	1	629469	0.145474	1
ADK	622159	598	40	24822	6147	0	1	0	0	50	0	649215	0.146187	1
PKD1L3	#NUM!	#NUM!	#NUM!	112293	31077	0	1	0	0	50	3	1033353	0.146205	1
ASB12	57924	#NUM!	2	19260	5958	0	1	0	0	50	1	665514	0.146214	1
CREBBP	637890	242	39	156645	44478	0	3	0	0	50	2	638415	0.146239	1
SCARF2	606391	351	4	54162	17469	0	1	0	0	50	2	557226	0.147143	1
CCDC64B	1443513	234	49	31644	10503	0	3	0	0	50	2	479160	0.147237	1
STK16	694442	193	44	19836	5598	0	1	0	0	50	0	579069	0.147631	1
UBAP2L	1841112	185	32	71271	21069	0	1	0	0	50	2	595134	0.147909	1
NUDT16	274681	843	20	19755	6624	0	1	0	0	50	0	645012	0.148001	1
CLRN2	271399	912	37	14751	4446	0	1	0	0	50	0	445014	0.148679	1
LINGO1	400940	503	38	38070	12393	0	2	0	0	50	1	475569	0.148878	1
SYS1	1005559	233	36	9909	3132	0	1	0	0	50	2	443646	0.149262	1
OR5J2	10101	1007	-38	19476	5823	0	1	0	0	50	1	578898	0.149303	1
CCDC129	34323	943	-1	67662	18387	0	1	0	0	50	2	574182	0.149496	1
NUDT17	#NUM!	#NUM!	#NUM!	20790	6777	0	1	0	0	50	3	1009053	0.149541	1
SEMA4A	2294665	211	39	48627	14607	0	2	0	0	50	1	535572	0.149607	1
RB1	349930	450	41	62172	15885	0	1	0	0	50	3	568980	0.150679	1
OSBPL6	150530	526	16	64638	16713	0	1	0	0	50	2	535041	0.150819	1
FZD10	59974	465	-39	36387	10755	0	2	0	0	50	2	524511	0.15087	1
SCYL2	184701	578	3	61128	16038	0	2	0	0	50	1	451800	0.151356	1
CXorf21	81961	#NUM!	21	19404	5139	0	1	0	0	50	1	563949	0.152277	1
MAB21L1	#NUM!	#NUM!	#NUM!	22554	6606	0	1	0	0	50	3	1008882	0.152379	1
KRTAP1-5	977588	404	10	11340	2889	0	1	0	0	50	1	360927	0.15268	1
RRAS2	428878	363	-3	13788	3492	0	1	0	0	50	1	463806	0.152774	1
MTSS1L	880781	184	34	47079	15021	0	2	0	0	50	1	573228	0.152775	1
ITGB1BP2	728362	#NUM!	26	23292	6030	0	1	0	0	50	1	726858	0.152783	1
CELA2A	554165	212	29	17577	5157	0	1	0	0	50	1	620046	0.153324	1
HRAS	1970020	236	42	13905	3888	0	1	0	0	50	1	512172	0.153351	1
SERTAD2	632067	332	25	19611	6012	0	1	0	0	50	1	659601	0.154212	1
CDC27	955548	395	18	54864	14391	0	2	1	0	50	1	551097	0.155007	1
ZNF517	1454261	384	20	30870	9495	0	2	0	0	50	5	589995	0.15503	1
C11orf88	401074	326	18	13275	3330	0	1	0	0	50	2	510921	0.155131	1
RBP1	226923	848	13	14319	3825	0	1	0	0	50	0	440514	0.155388	1
PIK3CB	281611	424	26	70821	18144	0	1	0	0	50	1	534717	0.155842	1
GJA5	#NUM!	#NUM!	#NUM!	22464	6723	0	1	0	0	50	3	1008999	0.155904	1
WRB	383982	346	44	11619	3042	0	1	0	0	50	4	540981	0.156272	1
RPA4	53531	#NUM!	36	16515	4707	0	1	0	0	50	1	536301	0.157482	1
HIP1R	977561	184	37	69939	20052	0	1	1	0	50	2	573084	0.15776	1
MAPK7	630769	332	11	50139	16686	0	3	0	0	50	3	720711	0.158624	1
COL1A1	1277832	210	26	92691	31374	0	1	0	0	50	0	603243	0.158916	1
CTU1	#NUM!	#NUM!	#NUM!	20502	7983	0	1	0	0	50	3	1010259	0.159579	1
HOXA9	473864	394	13	17064	5211	0	1	0	0	50	1	647802	0.159639	1
PTPRN	694442	193	44	62208	19602	0	2	0	0	50	0	579069	0.160723	1
CYB5R1	421206	389	30	19728	5976	0	1	0	0	50	0	521154	0.161701	1
DOC2B	#NUM!	#NUM!	#NUM!	19512	5949	0	1	0	0	50	3	1008225	0.162341	1
HES3	643428	205	30	11700	3825	0	1	0	0	50	0	399042	0.162368	1
ELOVL1	1088321	252	27	18567	4869	0	1	0	0	50	1	560862	0.16255	1
TMEM19	259684	393	-11	21510	6327	0	1	0	0	50	0	510642	0.162665	1
SNRPC	995432	242	24	10809	2691	0	1	0	0	50	4	479970	0.16296	1
ZNF860	#NUM!	#NUM!	#NUM!	41355	9918	0	2	1	0	31	2	451539	0.162976	1
EPCAM	806315	246	37	20952	5427	0	1	0	0	50	0	518022	0.163175	1
IL17C	802673	189	41	12141	4167	0	1	0	0	50	2	524583	0.163512	1
SNX18	68402	643	7	44685	13176	0	2	0	0	50	3	662823	0.163523	1
NTRK1	1505782	208	45	55431	16524	0	2	0	0	50	1	608103	0.16365	1
DIRAS3	331080	524	-25	14472	4266	0	1	0	0	50	3	638586	0.16392	1
RANBP17	214548	691	12	72342	18837	0	1	0	0	50	0	465795	0.16434	1
UBIAD1	582356	524	31	20655	6912	0	1	0	0	50	1	627426	0.165052	1
EML4	251363	292	17	64710	17208	0	1	0	0	50	1	453258	0.1651	1
KIAA1543	611341	384	33	78984	26451	0	1	0	0	50	0	523584	0.165229	1
GXYLT1	172471	684	-9	28890	7587	0	1	0	0	50	0	749673	0.165346	1
PDE3A	92407	514	-28	72720	21456	0	1	0	0	50	3	602748	0.166381	1
SMO	811174	420	54	49635	15381	0	2	0	0	50	1	543492	0.166594	1
HES7	1381225	202	37	14139	4950	0	1	0	0	50	2	712512	0.166601	1
RALGDS	1852158	322	51	58968	17577	0	1	1	0	50	3	503757	0.166651	1
TMEM52	1434423	233	27	12996	4500	0	1	0	0	50	2	508023	0.166943	1
FATE1	125659	#NUM!	4	12042	3348	0	1	0	0	50	2	447228	0.166958	1
GAP43	43284	622	-2	18207	5148	0	1	0	0	50	1	515484	0.167457	1
RHOT2	1207790	194	33	40131	12006	0	2	1	0	50	3	569043	0.168265	1
ALKBH2	595266	487	20	16650	4923	0	1	0	0	50	1	497790	0.168529	1
C1orf77	1656449	183	40	15534	5175	0	1	0	0	50	1	537993	0.169011	1
S1PR5	2036812	226	23	23202	9225	0	1	0	0	50	1	564498	0.169224	1
DUSP27	287664	611	-1	73800	20511	0	1	0	0	50	1	489159	0.169502	1
MAGEA8	275638	#NUM!	#NUM!	20025	5922	0	1	0	0	50	1	572391	0.169641	1
RGS14	942017	227	53	36144	11295	0	2	0	0	50	3	501327	0.170651	1
SLC40A1	446631	511	-2	36243	10845	0	1	0	0	18	1	240831	0.170884	1
CCDC75	603425	281	27	18063	3861	0	1	0	0	50	1	484551	0.171697	1
THG1L	243382	987	31	19800	4959	0	1	0	0	50	0	475272	0.17171	1
PHF11	422169	338	53	22518	5346	0	1	0	0	50	0	515961	0.171868	1
SDF2L1	521773	194	37	13869	4383	0	1	0	0	50	1	492138	0.17188	1
DNAJC30	1197825	214	52	13752	4689	0	1	0	0	50	1	562383	0.172546	1
INPPL1	744547	182	58	80361	24534	0	1	0	0	50	0	476721	0.173135	1
FAHD1	1604603	288	36	20007	5697	0	1	0	0	50	0	523746	0.173374	1
TFRC	959125	170	52	50166	13419	0	3	0	0	50	2	529740	0.174693	1
BDP1	365874	516	16	171612	45117	0	6	1	0	50	5	670932	0.175387	1
ZNF330	71072	671	-4	22122	4851	0	1	0	0	50	1	555480	0.175515	1
GNB1L	690032	204	10	20664	6552	0	1	0	0	50	0	581292	0.17606	1
ZNF547	432083	869	-17	26316	6651	0	2	0	0	50	8	458118	0.17616	1
SIRT5	277510	425	37	21060	6210	0	1	0	0	50	0	517104	0.177237	1
ANGPTL3	#NUM!	#NUM!	#NUM!	30654	7389	0	1	0	0	50	3	1009665	0.177725	1
MAX	501431	387	39	18189	4410	0	1	0	0	50	2	604053	0.177786	1
PCDHGC3	665835	568	9	60723	19710	0	2	0	0	50	1	628560	0.177787	1
C1QL4	2137968	175	37	14508	4959	0	1	0	0	50	2	587160	0.17805	1
ASPHD1	#NUM!	#NUM!	#NUM!	23652	8235	0	1	0	0	50	3	1010511	0.178052	1
OR2W3	87551	993	-35	19134	6327	0	1	0	0	50	2	612792	0.178052	1
IL7	52129	920	6	12141	2817	0	1	0	0	29	1	294840	0.178725	1
RPL19	1426821	212	31	13212	3393	0	1	0	0	50	2	496971	0.178736	1
LRIG3	21039	678	-29	73953	20331	0	1	0	0	50	2	513333	0.179732	1
CIR1	385177	419	24	30726	6831	0	1	0	0	50	0	652617	0.180422	1
TMEM55B	464497	395	17	18234	5499	0	1	0	0	50	1	540648	0.181807	1
NCAPD3	270385	601	14	98631	26460	0	1	0	0	50	0	542025	0.181953	1
CA11	1597109	242	31	21024	6489	0	1	0	0	50	0	525375	0.182082	1
BZW1	620967	155	38	24120	5742	0	1	0	0	50	0	508707	0.182249	1
NR3C2	73880	914	-15	62784	17865	0	1	1	0	50	5	558981	0.182953	1
SCCPDH	439136	282	3	28125	7893	0	1	0	0	50	0	617247	0.183281	1
ZCCHC3	1010597	348	24	24867	7992	0	1	0	0	50	1	551826	0.183873	1
ELP4	165949	879	-7	27612	7839	0	1	0	0	50	0	598428	0.184476	1
TNR	177437	738	4	87489	24858	0	1	0	0	50	1	538947	0.184538	1
STOML2	945481	350	41	22824	7119	0	1	0	0	50	0	566127	0.184975	1
SLC25A44	2294665	211	39	19854	5985	0	1	0	0	50	1	535572	0.185379	1
RCE1	1628594	187	29	20808	6732	0	1	0	0	50	0	517176	0.185391	1
NAT15	1083663	246	34	15921	4302	0	1	0	0	50	2	498348	0.185551	1
CENPP	558433	574	45	19179	5040	0	1	0	0	50	1	512739	0.186545	1
ALPK1	185655	467	42	80766	21699	0	1	1	0	50	4	645633	0.18655	1
CCDC134	1384410	199	52	15228	4050	0	1	0	0	50	2	474255	0.187612	1
MGMT	83542	1073	-25	14985	4860	0	1	0	0	50	5	736398	0.187974	1
EIF3K	1496245	363	27	14958	3591	0	1	0	0	50	3	492507	0.188203	1
NMRAL1	751633	160	39	19242	5652	0	1	0	0	50	0	441018	0.188558	1
RRP15	75487	488	-20	18909	4500	0	1	0	0	50	3	503973	0.189841	1
ZNF831	876466	202	15	102006	34344	0	1	0	0	50	1	619092	0.190326	1
CXCL12	33976	922	-34	11781	3204	0	1	0	0	50	4	488520	0.19055	1
KIAA1267	388537	357	21	69894	21150	0	1	0	0	50	4	567108	0.191165	1
H1FOO	779764	210	59	21744	6903	0	1	0	0	50	0	483273	0.191838	1
SCNN1G	547445	631	23	42552	11394	0	1	0	0	27	1	251649	0.192026	1
HSD17B10	920771	#NUM!	70	16479	5337	0	1	0	0	50	2	525105	0.192312	1
RELL1	137374	764	41	17658	5076	0	1	0	0	50	1	496584	0.192837	1
SOX12	879317	185	41	19197	6399	0	1	1	0	50	2	529641	0.194033	1
CCDC66	178940	477	24	63801	15066	0	1	0	0	50	3	453366	0.195217	1
PITX2	64585	758	-15	24705	7074	0	1	0	0	50	0	598329	0.195535	1
MTMR15	280093	591	19	66438	18045	0	2	0	0	50	1	572931	0.195603	1
PTPN7	649164	297	34	25686	7578	0	1	0	0	50	0	570312	0.195753	1
NEUROG1	496830	608	34	14283	4995	0	1	0	0	50	2	593316	0.195813	1
CHPT1	347543	338	8	27144	7686	0	1	0	0	50	0	563643	0.196311	1
FAM196B	#NUM!	#NUM!	#NUM!	33777	9855	0	1	0	0	50	3	1012131	0.196891	1
PNLIP	128161	704	-16	30924	8118	0	1	0	0	50	1	729693	0.196975	1
SEMG1	842540	324	25	30114	7659	0	1	0	0	50	0	576729	0.196988	1
TANC1	311739	405	27	119331	34326	0	1	0	0	50	0	602676	0.197476	1
SLC39A2	1005555	429	4	19062	6372	0	1	0	0	50	1	448299	0.197588	1
BEND5	25250	886	-8	27342	7488	0	1	0	0	50	1	752805	0.197715	1
PRDM2	68342	892	25	111258	30681	0	1	0	0	50	0	565308	0.198417	1
MUC15	21485	951	-18	23103	6651	0	1	0	0	50	1	527868	0.198652	1
VGLL3	55913	332	-18	20925	5886	0	1	0	0	50	1	492777	0.199468	1
RNPS1	2220466	233	46	19656	5778	0	1	0	0	50	1	558108	0.199762	1
CTSW	3779084	287	42	24777	6786	0	1	0	0	50	0	499095	0.200427	1
LMAN2L	921353	219	45	23607	6471	0	1	0	0	50	2	701397	0.201636	1
SPDYA	481869	238	32	21321	5058	0	1	0	0	50	1	465120	0.202828	1
RIN2	213905	508	0	57330	16380	0	2	0	0	50	1	503955	0.203199	1
MTNR1B	55111	742	-18	22446	7092	0	1	0	0	50	1	593820	0.203668	1
SLC25A31	220342	437	-6	20259	5877	0	1	0	0	50	1	512685	0.204229	1
GPR75	#NUM!	#NUM!	#NUM!	33660	10161	0	1	0	0	50	3	1012437	0.204689	1
C2orf57	994385	202	43	24327	7803	0	1	0	0	50	1	571374	0.204829	1
TMEFF1	238688	591	-11	25335	6498	0	1	0	0	50	0	488178	0.205026	1
FICD	437636	399	40	28701	8694	0	1	0	0	50	0	617445	0.205715	1
OPRK1	147912	861	-14	24129	7056	0	1	0	0	50	1	626310	0.205749	1
BBOX1	178328	527	-18	25758	6426	0	1	0	0	50	2	657747	0.206119	1
THAP10	250598	339	10	16128	4986	0	1	0	0	50	2	500211	0.206231	1
TEAD3	683460	280	36	28674	7938	0	1	0	0	50	0	608463	0.206611	1
ZNF334	416360	642	19	45036	10557	0	2	0	0	50	3	444024	0.207046	1
HSPBAP1	424676	412	39	32076	8289	0	1	0	0	50	0	583416	0.208436	1
ISX	234416	597	-76	15534	4716	0	1	0	0	50	10	700200	0.209056	1
UTF1	#NUM!	#NUM!	#NUM!	20052	7812	0	1	0	0	50	3	1010088	0.209263	1
PDCD2L	689668	292	2	23391	6444	0	1	0	0	50	3	742419	0.209986	1
UCP2	533576	196	41	19593	6165	0	1	0	0	50	0	406521	0.211135	1
RHCG	747784	363	22	31203	8811	0	1	0	0	50	1	749691	0.211345	1
CACNA2D2	639042	259	57	76806	20745	0	3	0	0	50	3	538983	0.212089	1
LRRC50	566339	315	12	46953	13149	0	2	1	0	50	5	597339	0.212554	1
ZNF239	310244	585	-36	29988	7299	0	1	0	0	50	0	520056	0.212744	1
EIF2S1	484235	291	32	21006	5319	0	1	0	0	50	1	449271	0.21282	1
C6orf221	732413	446	18	13743	4185	0	1	0	0	50	3	511344	0.212909	1
APOL2	1237332	331	42	21357	6345	0	1	0	0	50	3	631854	0.213517	1
TNFRSF13B	1122696	237	2	18927	5373	0	1	0	0	50	1	437697	0.21357	1
TTF1	1431869	429	34	59337	15129	0	2	0	0	50	1	464292	0.213698	1
PLAUR	441738	209	6	23886	6516	0	1	0	0	50	1	559854	0.213943	1
CKMT2	182569	777	30	27081	7911	0	1	0	0	50	0	551439	0.214233	1
FOS	855880	154	51	23688	7497	0	1	0	0	50	1	554265	0.216289	1
FAM46B	929681	336	34	25650	8964	0	1	0	0	50	0	591021	0.216373	1
IFI44	85210	732	-5	29115	7794	0	1	0	0	50	1	601740	0.216526	1
USP31	576886	701	22	85338	25875	0	2	0	0	32	1	300114	0.217123	1
FH	171676	533	-20	32967	9450	0	1	0	0	50	1	725463	0.217862	1
PRPSAP2	792064	224	1	24471	6579	0	1	0	0	50	1	521811	0.218128	1
ZNF193	237664	486	34	25740	6579	0	1	0	0	50	1	537966	0.21825	1
C1QTNF6	668971	289	53	17937	5040	0	1	0	0	50	1	437184	0.218379	1
TRA2B	978158	213	30	18828	5445	0	1	0	0	50	1	490680	0.218397	1
KCNQ5	648013	975	15	60723	17901	0	2	0	0	50	1	502137	0.218475	1
DLST	884998	232	41	29619	8721	0	1	0	0	50	1	664470	0.218755	1
PPA1	458949	217	39	19980	4590	0	1	0	0	50	1	421317	0.218828	1
TLCD1	1695792	208	40	16731	5166	0	1	0	0	50	4	645129	0.21902	1
VGLL1	358658	#NUM!	43	16560	4851	0	1	0	0	50	5	580275	0.220126	1
ABL1	505506	211	29	74115	22356	0	2	0	0	24	1	253701	0.220513	1
C16orf91	1211641	215	40	22284	7011	0	1	0	0	50	1	538947	0.220643	1
ARHGAP23	#NUM!	#NUM!	#NUM!	86949	28557	0	3	0	0	50	3	1030833	0.221682	1
B4GALT6	293258	554	32	25515	6372	0	1	0	0	50	2	637281	0.222591	1
TSG101	623656	341	20	25659	6984	0	1	0	0	50	2	625320	0.223171	1
PGCP	235137	741	-10	30411	8658	0	1	0	0	50	1	602829	0.223732	1
ZNF557	748801	470	21	28368	7191	0	1	1	0	16	2	158760	0.225328	1
SSTR4	199022	554	-50	23418	8199	0	1	0	0	50	0	520515	0.225404	1
SRCIN1	1028227	232	33	73701	24147	0	1	1	0	50	2	490374	0.225653	1
PSRC1	988224	302	29	23724	5841	0	1	0	0	50	1	557280	0.226122	1
ATP6V0D2	192441	1158	-20	23283	5958	0	1	0	0	50	2	553905	0.227027	1
FCHO2	449417	440	18	54333	14058	0	1	0	0	50	1	420219	0.227331	1
GMEB1	817267	128	27	37314	10287	0	1	0	0	50	0	601866	0.227383	1
FANCE	683460	280	36	33741	10728	0	1	0	0	50	0	608463	0.227514	1
ACBD3	756400	214	24	34317	9342	0	1	0	0	50	0	637920	0.227976	1
ELAC1	189022	332	51	23112	6696	0	1	0	0	50	1	451422	0.228086	1
B4GALT3	728669	234	37	24498	8064	0	1	0	0	50	1	569538	0.228623	1
LASS4	826957	209	15	25650	7398	0	1	0	0	50	1	563580	0.22877	1
ACTA2	181406	267	30	24741	6741	0	1	0	0	50	0	439758	0.229338	1
ZBTB37	443726	385	13	33273	9657	0	1	0	0	50	1	690840	0.229924	1
NUP107	486884	294	31	62253	15669	0	2	0	0	50	1	454977	0.23032	1
FGF14	82526	937	-2	20808	5436	0	1	0	0	50	2	514944	0.230367	1
IL1RL2	238921	541	8	37917	9927	0	1	0	0	50	0	632358	0.230632	1
CIAO1	904852	213	43	22140	6048	0	1	0	0	50	3	609552	0.230754	1
RALGAPA2	239875	869	6	122760	33246	0	1	0	0	50	0	537210	0.230903	1
TFAP2B	17044	1081	-14	29115	8874	0	1	0	0	50	1	689769	0.231121	1
NALCN	47011	804	5	115290	30213	0	3	1	0	50	1	577206	0.231215	1
WIF1	344729	671	-9	25227	6525	0	1	0	0	50	1	513144	0.231765	1
C3orf17	279709	639	18	37287	9639	0	1	0	0	50	1	611433	0.232794	1
SLC25A16	782017	294	35	21663	6174	0	1	0	0	50	3	619659	0.233075	1
TSC22D1	205312	350	38	68607	22032	0	2	1	0	50	1	494856	0.233265	1
EFHD1	301517	211	37	15300	4464	0	1	0	0	50	2	413721	0.2337	1
TSC2	1722112	181	44	115884	35046	0	1	0	0	50	0	527913	0.23417	1
SRP54	629868	171	32	34623	7902	0	1	0	0	50	0	530253	0.234431	1
TEX264	759916	456	37	19692	6174	0	1	0	0	50	2	485766	0.235277	1
FGF9	298481	648	37	13365	3780	0	1	0	0	50	6	444357	0.235581	1
AGTR2	224760	#NUM!	7	23040	6552	0	1	0	0	50	3	576261	0.235738	1
PRSS35	185011	557	-30	26343	7299	0	1	0	0	50	2	627921	0.235836	1
C2orf69	214653	674	14	24696	6678	0	1	0	0	50	0	424872	0.237492	1
PABPN1	1171456	330	20	19422	6093	0	1	0	0	50	2	547488	0.237539	1
CEBPA	355217	510	-9	21672	7407	0	1	0	0	31	1	414180	0.237716	1
CHML	#NUM!	#NUM!	#NUM!	41904	11313	0	1	0	0	50	3	1013589	0.239035	1
SERPINA9	278548	858	13	27756	7992	0	1	0	0	50	0	420345	0.240127	1
ALDH9A1	321831	408	0	33588	9531	0	1	0	0	50	0	553410	0.242003	1
C16orf46	259514	284	8	25632	7362	0	1	0	0	50	1	470691	0.242387	1
GABRG2	8332	869	-14	33921	8955	0	1	0	0	50	2	755370	0.242988	1
CDK5RAP3	1183803	203	21	33336	9189	0	1	0	0	50	0	540324	0.243097	1
NEU2	410526	294	33	23544	7398	0	1	0	0	50	1	496035	0.243427	1
RAI1	1199281	260	16	117090	37809	0	1	0	0	50	1	584388	0.243953	1
ZNF224	544061	558	-31	46971	10863	0	5	1	0	50	9	415575	0.24396	1
PER1	1381225	202	37	80712	26127	0	2	0	0	50	2	712512	0.244047	1
ZNF707	2198262	229	33	23958	6606	0	1	0	0	50	1	546345	0.244406	1
TUFT1	1379189	176	30	26343	6678	0	1	0	0	50	2	599544	0.245147	1
PPP2R5A	485902	298	16	32715	8028	0	1	0	0	50	0	504891	0.245661	1
ABCA6	240031	493	-39	107775	27387	0	1	0	0	50	1	505872	0.246128	1
C1QB	389456	541	29	15840	4950	0	1	0	0	50	6	546444	0.246298	1
RDH5	1814311	384	26	19566	6705	0	1	0	0	50	1	403128	0.246364	1
CSRNP3	104412	947	2	37701	10197	0	1	0	0	50	0	592344	0.246595	1
DICER1	215900	674	16	125280	33291	0	2	0	0	40	0	328878	0.246675	1
SRD5A1	253440	585	-1	16758	4734	0	1	0	0	50	2	433467	0.246716	1
THADA	428893	408	38	128133	34137	0	1	0	0	50	1	587070	0.247117	1
PRSS3	912856	220	33	20295	6084	0	1	0	0	50	2	482571	0.24832	1
GGH	137738	789	-12	21402	5301	0	1	0	0	50	4	573939	0.249676	1
HOXA10	473864	394	13	25290	8487	0	1	0	0	50	1	647802	0.250439	1
CLIC3	1979517	188	34	15192	4653	0	1	0	0	50	4	532071	0.251195	1
CD84	1164343	634	35	23013	5823	0	1	0	0	50	3	553374	0.251697	1
ATXN7L3	930750	175	41	24156	5841	0	1	0	0	50	2	550953	0.252001	1
C22orf25	587146	218	50	18360	4941	0	1	0	0	50	3	480852	0.252604	1
YY1	412002	237	37	26586	7461	0	1	0	0	50	0	489096	0.252924	1
GSK3A	790787	299	37	30492	9792	0	1	0	0	50	1	644283	0.253345	1
DCTN4	1015949	211	43	31167	8199	0	1	0	0	50	1	597159	0.253538	1
KATNAL2	120136	561	12	31086	8253	0	1	0	0	50	1	572616	0.254085	1
OLFM3	66875	991	-15	29916	7803	0	1	0	0	50	1	514647	0.254643	1
SARS	1000045	287	32	33867	8982	0	1	0	0	50	0	534510	0.255189	1
FHDC1	227983	342	25	71667	22131	0	2	0	0	50	1	512145	0.255272	1
TMEM131	362239	708	36	122679	34245	0	2	1	0	50	5	574434	0.255385	1
FAM53C	1312427	273	36	24336	7821	0	1	0	0	50	2	568458	0.25654	1
DCLRE1B	335231	545	13	33507	9990	0	1	0	0	50	0	500031	0.256547	1
TNNT2	857879	209	26	21969	4464	0	1	0	0	50	1	424296	0.256832	1
SNX4	319722	132	35	30546	7443	0	1	0	0	50	0	451134	0.257038	1
FRMD1	142012	702	-17	35811	10170	0	1	0	0	50	1	722862	0.257074	1
SWAP70	545476	179	25	39420	9288	0	1	0	0	50	0	563859	0.258563	1
CEACAM19	749323	335	-51	19386	5751	0	1	0	0	50	3	457038	0.258625	1
B4GALT2	875223	214	39	23652	7209	0	1	0	0	50	1	503046	0.258631	1
NPDC1	1951939	202	40	20358	6912	0	1	0	0	50	2	540819	0.258813	1
RBM15	449729	379	28	59760	19728	0	1	0	0	50	6	496152	0.259842	1
SUMF1	155099	172	10	24228	7065	0	1	0	0	50	2	547380	0.260235	1
LRRC4	#NUM!	#NUM!	#NUM!	40410	12672	0	1	0	0	50	3	1014948	0.261176	1
ACTR2	606183	343	31	26280	7092	0	1	0	0	50	4	684855	0.261713	1
LMBR1L	1955973	214	60	31644	9774	0	1	0	0	50	2	667827	0.262206	1
TAF5L	299238	340	15	37611	10719	0	1	0	0	50	0	583317	0.262275	1
CD19	1189140	257	55	36369	10395	0	1	0	0	50	0	555480	0.262537	1
SLC25A32	430771	673	28	21537	6084	0	1	0	0	50	4	580833	0.262586	1
UEVLD	630607	341	24	31266	8208	0	1	0	0	50	2	590058	0.263269	1
ZNF514	223452	616	24	26298	6507	0	2	1	0	17	1	163422	0.263325	1
C9orf64	460176	343	2	21897	6129	0	1	0	0	50	2	474984	0.264165	1
ZNF821	468594	163	28	23751	6840	0	1	0	0	50	2	552996	0.264775	1
ZNF619	195638	546	22	40428	10683	0	1	0	0	50	0	529704	0.265208	1
EBF4	#NUM!	#NUM!	#NUM!	38619	11736	0	1	0	0	50	3	1014012	0.265332	1
C12orf64	127493	587	-16	158445	37710	0	1	0	0	50	0	602559	0.265554	1
HOMER3	1390116	198	20	23256	7038	0	1	0	0	50	1	481545	0.265587	1
TRIM32	68232	682	-15	40599	12564	0	1	0	0	50	1	738252	0.26574	1
AZI2	68916	925	9	28206	6732	0	1	0	0	50	3	593667	0.266081	1
TRIM59	435184	513	16	26181	6651	0	1	0	0	50	3	548712	0.266633	1
CALD1	390559	513	17	54072	13131	0	2	0	0	50	5	567693	0.266697	1
GDF7	580167	278	28	26766	9927	0	1	0	0	50	2	498771	0.267579	1
DAO	494991	393	49	22815	6453	0	1	0	0	50	4	610407	0.267639	1
PNCK	1716845	#NUM!	44	28890	8316	0	1	0	0	50	0	482958	0.268615	1
OC90	100916	999	6	31491	8631	0	1	0	0	50	2	597312	0.268755	1
RPTN	486922	468	25	51948	11853	0	2	0	0	50	5	490743	0.269251	1
RNH1	2088403	221	50	29385	9117	0	1	0	0	50	1	537021	0.269522	1
ANKRD58	649508	#NUM!	73	18819	6831	0	1	0	0	50	1	429048	0.269648	1
SCG3	415519	247	27	31797	7380	0	1	0	0	50	2	572526	0.270028	1
ZNF92	300914	894	18	38844	9027	0	8	2	0	7	2	91755	0.270641	1
LMTK2	457962	375	19	95787	27441	0	1	0	0	50	2	478998	0.270891	1
PRPH2	975176	194	36	22113	6210	0	1	0	0	50	4	597069	0.271182	1
C22orf28	392443	401	-6	33255	8919	0	1	0	0	50	1	549054	0.273148	1
C10orf47	370730	134	19	26460	9180	0	1	0	0	50	1	575334	0.273185	1
CTSA	725555	209	59	32958	9135	0	1	0	0	50	0	489636	0.274062	1
TMEM62	843516	333	42	41913	11655	0	1	0	0	50	0	565893	0.274155	1
PTPN14	464456	404	-8	76851	21213	0	2	0	0	50	1	520506	0.274392	1
ALDH3B2	1408104	424	60	25011	7119	0	1	0	0	50	1	461880	0.274492	1
KLF15	181307	600	34	25839	8154	0	1	0	0	50	1	473805	0.275686	1
ZNF582	164565	599	-49	34371	8019	0	1	0	0	50	1	519291	0.276417	1
DAB1	22463	1004	-12	36594	9846	0	1	0	0	50	1	603054	0.27716	1
PLXDC2	19386	1014	-10	35055	9279	0	1	0	0	50	1	578331	0.277511	1
RGMB	141802	729	11	30096	9135	0	1	0	0	50	2	631386	0.27792	1
WNT10A	1087669	386	42	26046	8136	0	1	0	0	50	0	470331	0.278031	1
CPNE9	955408	348	34	36954	9972	0	1	0	0	50	0	548523	0.278031	1
BARHL2	82474	897	-4	24300	7398	0	1	0	0	50	2	543654	0.278226	1
ZNF623	2198262	229	33	34677	8874	0	1	0	0	50	1	546345	0.278229	1
ANGPT1	50022	671	-19	33345	7938	0	1	0	0	50	2	600453	0.278859	1
MCTS1	388105	#NUM!	7	12699	3015	0	1	0	0	50	13	505656	0.279879	1
MRPS26	835590	288	54	13014	4050	0	1	0	0	50	4	442134	0.280597	1
CELF3	1210719	255	29	30852	8352	0	1	0	0	50	0	447651	0.281021	1
EFHA2	191406	621	-37	35055	9468	0	1	0	0	50	1	609264	0.281573	1
ZFP36	1579611	230	36	19431	7218	0	1	0	0	50	2	435186	0.281615	1
JUNB	1937827	226	32	20808	7380	0	1	0	0	50	2	533223	0.282049	1
BAT2L1	651666	272	34	142218	41706	0	1	0	0	50	0	544734	0.28219	1
HYAL3	843769	206	51	25956	8226	0	1	0	0	50	2	517572	0.282484	1
MPND	2122615	220	27	32562	9504	0	1	0	0	50	1	603135	0.282614	1
GPT2	482346	362	12	33903	9729	0	1	0	0	50	1	611613	0.284064	1
TUB	189808	555	12	37458	10440	0	1	0	0	50	0	545670	0.284315	1
RRP7A	969686	196	65	18261	5202	0	1	0	0	50	3	453573	0.28453	1
USP6	1391000	384	20	92754	24318	0	1	0	0	50	5	577359	0.285537	1
QRSL1	227264	174	40	34398	9531	0	1	0	0	50	0	425772	0.286253	1
PLD3	1006719	289	35	31563	9396	0	1	0	0	50	1	554643	0.28666	1
CCT8	316438	178	79	36162	9873	0	1	0	0	50	1	542808	0.287036	1
PKDCC	210167	164	-5	30411	10251	0	1	0	0	50	0	521550	0.287868	1
GPAM	166177	679	-13	54531	14778	0	1	0	0	50	0	683073	0.28804	1
ERG	162262	418	4	32535	8532	0	1	0	0	50	0	446310	0.288081	1
LEMD2	1565139	428	28	31617	10125	0	1	0	0	50	1	471393	0.288101	1
ZNF789	1327454	288	60	29232	6786	0	1	0	0	50	1	435411	0.288514	1
GPR108	736129	272	27	35874	10080	0	1	0	0	50	1	620010	0.288803	1
IGFBP3	146330	623	8	18819	5751	0	1	0	0	50	3	517131	0.289028	1
MAP4K1	1503183	363	27	56250	16326	0	2	0	0	50	3	478152	0.28914	1
TUBAL3	711034	519	-1	28323	8262	0	1	0	0	50	3	607338	0.291502	1
UBFD1	528849	628	48	20169	5589	0	1	0	0	50	3	431028	0.292487	1
FGFR1OP	169081	639	35	26667	7083	0	1	0	0	50	2	470628	0.293499	1
ZNF75D	255033	#NUM!	36	33651	8172	0	1	0	0	50	1	467550	0.29499	1
UGT2B4	18715	1044	-22	34335	9108	0	1	1	0	50	3	651033	0.295252	1
RRM2B	504282	507	33	29043	7515	0	1	0	0	50	3	621027	0.295619	1
RBM46	73501	1021	-18	34461	9225	0	1	0	0	50	1	491355	0.295751	1
AMFR	498079	442	-9	41625	11943	0	1	0	0	50	0	596448	0.295762	1
CBX4	647412	242	-2	35289	10584	0	1	0	0	50	0	548991	0.296907	1
FAM48A	166443	631	23	52803	13212	0	1	0	0	50	1	534582	0.297759	1
MARCO	152902	553	-2	34254	9675	0	1	0	0	50	1	520677	0.297835	1
ZFP37	492947	575	-4	41499	9990	0	2	0	0	20	2	265968	0.298374	1
RGS7	134467	834	-27	33498	7866	0	1	0	0	50	1	499095	0.298582	1
WISP1	235882	481	12	23643	6705	0	1	0	0	50	2	466533	0.299298	1
KIAA0174	471197	218	31	23391	6822	0	1	0	0	50	3	450486	0.299835	1
AMBRA1	880494	212	45	76356	23409	0	2	0	0	50	3	623835	0.300221	1
CDK19	322538	480	29	33534	8559	0	1	0	0	50	2	558369	0.300269	1
RAD51C	524193	222	17	24561	6948	0	1	0	0	50	3	493065	0.300555	1
SLC18A2	202102	624	0	33894	9441	0	1	0	0	50	1	519444	0.300635	1
ZNF430	156264	1079	-42	37611	9072	0	3	1	0	24	6	252315	0.300639	1
GGT6	1252775	318	22	29439	10953	0	1	0	0	50	1	461628	0.301077	1
RNF121	737476	311	53	21762	5670	0	1	0	0	50	3	361827	0.30188	1
SLC18A3	118787	312	32	31572	11601	0	1	0	0	50	0	528066	0.301956	1
ZNF333	1032767	448	29	43551	11583	0	1	0	0	50	1	609021	0.302008	1
SH3GL2	28189	392	-31	23553	5904	0	1	0	0	50	5	524682	0.30238	1
ERBB3	2693176	215	38	89667	25515	0	2	0	0	50	0	458523	0.302798	1
KRTAP19-5	14979	1035	-68	4527	1359	0	1	0	0	50	23	358191	0.303638	1
SAMM50	155890	393	24	31149	8433	0	1	0	0	50	1	482373	0.304386	1
NUDC	1025094	188	34	22212	5544	0	1	0	0	50	3	466776	0.30441	1
RTKN	1069803	343	45	37458	11412	0	1	0	0	50	0	501795	0.305667	1
C10orf76	932053	319	42	46863	11727	0	1	0	0	50	0	542241	0.307091	1
TSTD2	506644	420	36	34236	8613	0	1	0	0	50	2	553239	0.307162	1
CRLF1	1397040	222	33	26712	8415	0	1	0	0	50	3	565011	0.307171	1
XRCC1	416043	209	-10	41301	11835	0	1	0	0	50	0	539820	0.307555	1
EGR1	1202314	205	51	33426	10746	0	1	0	0	50	1	548901	0.30797	1
TEKT4	167705	749	-6	27819	8145	0	1	1	0	50	1	490347	0.307986	1
PLBD1	339369	778	7	36396	9558	0	1	0	0	30	0	429948	0.30859	1
PHC3	396500	426	32	63414	18828	0	2	0	0	38	2	413145	0.308673	1
ANO8	842088	211	43	77301	24408	0	2	0	0	50	1	547074	0.309114	1
PSMD11	657957	438	15	28179	7488	0	1	0	0	50	2	485595	0.309528	1
LACTB	451944	230	36	35118	9918	0	1	0	0	50	1	522063	0.309964	1
HLX	177316	564	-2	30267	9666	0	1	0	0	50	1	529920	0.310082	1
AOC3	1629499	190	23	47376	14832	0	1	0	0	50	0	599733	0.31074	1
NDC80	374218	390	0	43578	10287	0	1	0	0	50	0	484551	0.310871	1
C4orf31	106601	931	-7	36360	10026	0	1	0	0	50	2	542142	0.310897	1
ZNF410	502038	155	50	31284	8595	0	1	0	0	50	2	500850	0.311088	1
RAD9B	922262	206	43	28953	7065	0	1	0	0	50	4	564534	0.311131	1
EIF2B2	875817	222	53	22824	6498	0	1	0	0	50	3	459927	0.311877	1
SIGLEC8	393294	583	17	31302	9900	0	1	0	0	50	3	592218	0.312429	1
FOXB1	573015	427	14	20115	6453	0	1	0	0	50	3	505953	0.312587	1
MC5R	131146	815	8	20376	6030	0	1	0	0	50	5	516807	0.312628	1
CACNB3	1655612	214	57	31653	8928	0	1	0	0	50	1	504189	0.312882	1
SMTNL2	1239739	318	24	29034	9198	0	1	0	0	50	0	451179	0.312893	1
EP300	1167197	154	42	155907	42948	0	3	0	0	50	1	584739	0.313483	1
C19orf55	1151198	321	30	26802	8838	0	1	0	0	50	2	482877	0.313662	1
EYA2	306082	522	36	35433	9846	0	1	0	0	50	0	441711	0.313959	1
ZNF643	701723	457	31	35019	8748	0	1	0	0	50	3	609372	0.314062	1
ZNF790	352375	976	-36	42264	9765	0	1	0	0	50	25	548514	0.315244	1
IFIT5	253827	213	17	31041	8190	0	1	0	0	50	1	409599	0.31593	1
PRAM1	726124	214	1	42228	13068	0	1	0	0	50	0	567684	0.315983	1
ARHGEF33	#NUM!	#NUM!	#NUM!	56781	15444	0	1	0	0	50	3	1017720	0.31766	1
ZNF763	719617	678	-1	26397	6165	0	1	0	0	50	5	569115	0.317947	1
MAT2A	1241734	170	39	25758	7182	0	1	0	0	50	5	589581	0.318246	1
GORAB	72379	883	-2	25686	6849	0	1	0	0	50	4	548271	0.318768	1
C1orf27	277882	399	-14	30555	7704	0	1	0	0	50	2	459702	0.31888	1
LRRC56	1970020	236	42	33750	11421	0	1	0	0	50	1	512172	0.318908	1
C2orf24	773232	177	36	25938	8109	0	1	0	0	50	3	504711	0.319513	1
SMC1A	920771	#NUM!	70	82332	20268	0	2	0	0	50	2	525105	0.319586	1
HEATR5B	614688	281	16	132318	39294	0	2	0	0	38	2	377460	0.319763	1
GC	17296	933	-6	31419	8352	0	1	0	0	50	3	533664	0.319807	1
C3orf64	263737	581	-2	30150	7110	0	1	0	0	50	1	386280	0.319923	1
XPNPEP1	248752	644	-31	44406	11781	0	1	0	0	50	1	625914	0.322034	1
HTRA4	421614	428	42	30033	9468	0	1	0	0	50	3	566973	0.322815	1
GPRC5C	491117	504	7	30420	9567	0	1	0	0	50	1	460350	0.322873	1
WASF3	149391	643	10	32193	9414	0	1	0	0	50	2	554742	0.323124	1
DMBT1	335358	404	2	156591	44559	0	1	0	0	50	0	508743	0.323765	1
ABCG2	432576	209	-7	43029	11727	0	1	0	0	50	1	541782	0.324211	1
PADI2	610093	194	45	43488	12132	0	1	0	0	50	0	544833	0.326271	1
HSD17B6	2637730	154	47	20331	5859	0	1	0	0	50	22	683343	0.327107	1
ADAMTS7	507164	413	46	106029	33102	0	1	0	0	50	3	552600	0.327573	1
YY2	93077	#NUM!	16	23778	6435	0	1	0	0	50	4	510030	0.32809	1
ZNF660	435137	541	40	21618	5274	0	2	1	0	12	2	129906	0.328902	1
LRRCC1	99309	1450	-7	69327	16290	0	1	0	0	50	1	593928	0.32911	1
ZC3H12B	321325	#NUM!	10	53658	14625	0	1	0	0	50	0	596376	0.329167	1
RASGRP2	2042840	230	60	39807	11331	0	1	0	0	50	1	599913	0.329219	1
PRICKLE3	724395	#NUM!	44	39249	11565	0	1	0	0	50	0	533160	0.330206	1
GXYLT2	144572	420	14	28404	8208	0	1	0	0	50	2	500265	0.331587	1
CROCC	681579	247	45	126234	41166	0	1	0	0	50	1	533691	0.331779	1
TOX2	639806	396	14	34812	10683	0	1	0	0	50	1	506691	0.3318	1
GPR125	101844	818	16	84681	24345	0	2	0	0	50	1	474921	0.332244	1
DPP4	153730	528	9	52290	12537	0	1	0	0	50	1	639396	0.333332	1
C16orf68	403747	542	-11	26280	7551	0	1	0	0	47	3	469908	0.333487	1
ZNF7	1454261	384	20	44829	11304	0	1	1	0	13	2	176103	0.334129	1
RMND1	336608	468	30	29889	7749	0	1	0	0	50	3	494199	0.33455	1
GAS8	939646	221	31	31653	8226	0	1	0	0	50	2	528417	0.334701	1
BFSP1	552334	239	-23	42327	12537	0	1	0	0	50	0	518940	0.335022	1
KLHL29	#NUM!	#NUM!	#NUM!	51084	15822	0	1	0	0	50	3	1018098	0.335279	1
SLC16A8	1478013	200	76	30132	11205	0	1	0	0	50	0	462321	0.33566	1
MYEF2	219744	588	-38	40311	10098	0	1	0	0	50	1	528921	0.335828	1
C15orf55	542657	234	22	70137	22284	0	2	0	0	50	3	476397	0.336083	1
MNX1	387871	369	24	25479	8838	0	1	0	0	50	2	570735	0.336756	1
PACS1	2403161	236	49	62622	17946	0	2	0	0	50	4	502704	0.336907	1
GOLGA6L10	#NUM!	#NUM!	#NUM!	62379	16947	0	1	0	0	50	3	1019223	0.336959	1
RNF6	96737	562	25	43434	12456	0	1	0	0	50	0	482670	0.33709	1
PARN	519767	367	31	44505	9927	0	1	0	0	50	1	551799	0.33714	1
CELF2	96767	864	5	35919	9630	0	1	0	0	50	1	483075	0.337351	1
UGT3A1	155890	614	-4	35316	9936	0	1	0	0	50	3	575955	0.337379	1
SPATA2	589377	181	48	32382	9981	0	1	0	0	50	1	478521	0.338014	1
TRIM38	392745	685	34	30312	7974	0	1	0	0	50	4	463986	0.338283	1
FBXO3	755929	424	15	31509	8046	0	1	0	0	50	2	485019	0.33829	1
SERPINF2	1447501	189	32	31770	9324	0	1	0	0	50	3	545553	0.338491	1
PACSIN2	627533	222	56	32598	7929	0	1	0	0	50	2	539253	0.338726	1
RORA	231490	883	13	45072	11412	0	1	0	0	50	0	492525	0.338756	1
SYT5	1036976	266	-1	24507	7704	0	1	0	0	50	1	372672	0.338817	1
SCN8A	575393	464	27	128961	34308	0	1	0	0	44	1	456021	0.339221	1
PWWP2B	152612	271	-1	36297	12276	0	1	0	0	50	0	523071	0.340885	1
KIAA1984	1910405	176	41	35703	9144	0	1	0	0	50	2	586206	0.341567	1
GSPT2	126151	#NUM!	16	39636	11313	0	1	0	0	50	2	611712	0.34167	1
MGAT4C	15683	881	-41	31221	7956	0	1	0	0	50	2	412515	0.342694	1
AP4B1	335231	545	13	47655	13419	0	1	0	0	50	0	500031	0.34347	1
MYOM2	104051	570	-26	96984	25650	0	1	0	0	50	5	553635	0.344313	1
CDH18	4731	1195	-17	51552	13599	0	1	0	0	50	1	628362	0.344362	1
SLC7A2	462453	253	2	47610	14058	0	1	0	0	50	1	599580	0.344698	1
SUZ12	717248	310	27	49131	12429	0	1	0	0	50	2	690993	0.34474	1
TMEM190	1028808	209	19	11673	3285	0	1	1	0	23	1	176796	0.346488	1
BBS10	563668	507	-10	45891	12915	0	1	0	0	33	1	283734	0.346539	1
UGT1A6	#NUM!	#NUM!	#NUM!	34128	9477	0	1	1	0	31	2	451098	0.346837	1
EGR4	582263	454	36	35586	12366	0	1	0	0	50	2	571266	0.347184	1
DALRD3	1799657	241	41	34245	11115	0	1	0	0	50	2	573480	0.347244	1
ZNF711	90533	#NUM!	1	50103	12375	0	1	0	0	50	0	481815	0.34733	1
HNF1B	553994	403	28	36054	10008	0	1	0	0	50	1	471915	0.348242	1
HNRNPM	726124	214	1	47871	13014	0	1	0	0	50	0	567684	0.348249	1
SEMA4F	964055	364	41	48186	15669	0	1	0	0	50	0	555795	0.348646	1
TOM1L2	1093302	173	22	33165	9495	0	1	0	0	50	1	446247	0.348773	1
CHST4	443039	600	18	24399	7056	0	1	0	0	50	4	463410	0.349457	1
ZNF524	1077402	254	-10	16020	5553	0	1	0	0	50	5	430812	0.350503	1
TTC30B	380902	434	27	42192	11808	0	1	0	0	50	2	578151	0.350821	1
C8orf41	91648	507	12	32058	9927	0	1	1	0	50	5	623430	0.350929	1
PLS1	435882	406	28	41940	10710	0	1	0	0	50	3	645615	0.351283	1
ACTB	1906749	195	34	24048	6948	0	1	0	0	50	5	575226	0.351801	1
DLAT	403342	179	27	41166	12726	0	1	0	0	50	2	604125	0.353408	1
SH3GL1	2100413	216	32	24273	6588	0	1	0	0	50	3	464229	0.353468	1
RIOK1	789838	250	17	38907	8910	0	1	0	0	50	5	556749	0.353909	1
PROM2	238302	558	8	53604	16515	0	1	0	0	50	0	579456	0.353913	1
BUB1	#NUM!	#NUM!	#NUM!	72468	18090	0	1	0	0	50	3	1020366	0.354064	1
CC2D1B	815523	448	26	55620	16443	0	1	0	0	50	0	593271	0.354205	1
REST	590352	569	37	70506	18810	0	1	0	0	50	0	668511	0.354873	1
C6orf150	723493	232	21	33408	9441	0	1	0	0	50	2	517383	0.355268	1
CABIN1	749515	202	40	141966	41823	0	1	0	0	50	1	493407	0.356332	1
TAS1R1	628180	259	38	54549	14247	0	1	0	0	50	0	569952	0.356682	1
NRXN1	8891	1372	-25	105192	29619	0	1	0	0	50	2	424161	0.35696	1
DTNA	116061	552	-20	51309	13680	0	1	0	0	50	1	616806	0.357567	1
NBPF3	563178	283	37	42183	10575	0	1	0	0	50	2	516249	0.358104	1
FEM1A	798897	203	23	40914	13356	0	1	0	0	50	0	510480	0.358248	1
KIAA1310	889428	234	44	55917	17550	0	1	0	0	50	1	676404	0.360599	1
SPTLC3	64005	571	-59	36198	9783	0	1	0	0	50	2	498996	0.360649	1
PCDHA10	#NUM!	#NUM!	#NUM!	61479	19575	0	1	0	0	50	3	1021851	0.361083	1
ECD	653488	233	44	44694	11790	0	1	0	0	50	2	591363	0.361397	1
FAM160A1	#NUM!	#NUM!	#NUM!	66627	18774	0	1	0	0	50	3	1021050	0.361457	1
INSM2	313860	434	11	33777	12150	0	1	0	0	50	1	548973	0.36332	1
SIGLEC7	355132	632	1	29637	8973	0	1	0	0	50	6	563859	0.364127	1
APLP1	1060028	321	47	41868	12672	0	1	0	0	50	0	487863	0.364202	1
SNTA1	539120	237	49	31266	10476	0	1	0	0	50	2	495729	0.364925	1
ZFP62	#NUM!	#NUM!	#NUM!	58680	14490	0	1	1	0	31	2	456111	0.365517	1
TSHZ2	102643	626	-18	66015	18036	0	1	0	0	50	0	650331	0.365572	1
PAX4	411207	619	-7	21645	7083	0	1	0	0	50	4	380439	0.365587	1
TFE3	834140	#NUM!	41	35883	11745	0	1	0	0	50	2	548928	0.365877	1
DKFZp761E198	3834148	287	55	47979	18657	0	1	0	0	50	0	535491	0.366717	1
KLK12	490795	632	22	18036	4347	0	1	0	0	25	1	238311	0.366941	1
SLC2A6	1858670	315	39	31383	10791	0	1	1	0	49	1	441801	0.366999	1
GTPBP4	338115	407	30	42480	10737	0	1	0	0	50	2	557595	0.367075	1
SPATA20	1532661	200	20	51615	15210	0	1	0	0	50	0	571203	0.367307	1
C17orf53	930750	175	41	40734	12726	0	1	0	0	50	2	550953	0.36761	1
SLC6A7	1002307	228	49	40842	12159	0	1	0	0	50	1	502803	0.367737	1
CRYBG3	123806	723	0	67581	17280	0	1	0	0	50	0	597672	0.368638	1
GCNT2	254228	404	13	64935	17820	0	1	0	0	50	0	596880	0.36866	1
CDK12	1409087	239	28	94230	27945	0	2	0	0	50	2	539901	0.368678	1
ELN	1047492	240	54	46089	16551	0	1	0	0	50	0	486270	0.369903	1
KLHDC7A	276385	648	15	47277	15795	0	1	0	0	50	2	758412	0.37011	1
SLC4A4	216580	975	-4	76896	20304	0	1	0	0	50	0	535221	0.370115	1
P2RX7	1061231	396	46	39438	10188	0	1	0	0	50	1	477918	0.370119	1
CHRNB2	1896659	403	41	31689	9594	0	1	0	0	50	1	448947	0.370832	1
ENTPD4	476980	332	37	40149	11124	0	1	0	0	50	1	485091	0.371019	1
DPP3	1941577	194	51	47601	14094	0	1	0	0	50	0	508689	0.371241	1
EVPL	1611239	218	22	128223	38799	0	2	0	0	50	0	608724	0.371367	1
CYP4F2	825892	575	15	34038	9432	0	1	0	0	50	3	560232	0.372082	1
FLG	433645	548	21	253926	75312	0	4	0	0	38	0	495198	0.37215	1
FCHO1	1181745	246	21	57969	17307	0	1	0	0	50	0	632943	0.372796	1
PRKCH	312210	434	11	44901	11907	0	1	0	0	50	1	548973	0.372849	1
MSI2	801767	507	-7	24300	6264	0	1	0	0	50	3	402246	0.372905	1
LPCAT1	557296	390	37	34362	10377	0	1	0	0	50	2	547542	0.373157	1
PTBP1	2041736	198	25	36252	10458	0	1	0	0	50	2	557217	0.373411	1
PKMYT1	1443513	234	49	32373	9909	0	1	0	0	50	2	479160	0.374434	1
PRKCA	206987	603	-27	45189	11106	0	1	0	0	50	3	700803	0.374814	1
ATP6V0A2	953707	315	40	56583	14886	0	1	0	0	50	1	644031	0.37614	1
DNMT3B	675780	173	42	56961	15561	0	1	0	0	50	0	597132	0.376691	1
ZNF35	434068	541	34	34299	8685	0	1	0	0	50	2	416655	0.376705	1
KIF2A	176808	575	33	49779	12726	0	1	0	0	50	1	541872	0.376731	1
ZNF394	1327454	288	60	36036	9702	0	1	1	0	50	1	435411	0.377044	1
ZHX3	383198	262	7	60102	17523	0	1	0	0	50	2	738594	0.377132	1
PABPC1L	952219	282	32	39897	11484	0	1	0	0	50	1	512316	0.377826	1
RAB3GAP1	358477	577	26	65430	17325	0	1	0	0	50	0	588555	0.378009	1
INPP4B	51592	807	10	61632	15669	0	1	0	0	42	2	512172	0.378339	1
DTX3L	410045	404	35	47952	12663	0	1	1	0	50	1	509688	0.379618	1
FAM134A	773232	177	36	33831	11097	0	1	0	0	50	3	504711	0.379861	1
PCDHGA12	#NUM!	#NUM!	#NUM!	58257	18585	0	1	0	0	50	3	1020861	0.379871	1
TTC39A	526044	281	10	40131	10143	0	1	0	0	50	5	670887	0.380115	1
ARHGEF17	601834	218	54	127683	41715	0	4	2	0	50	3	543708	0.381007	1
KIR3DL2	987531	620	-23	29304	8550	0	1	0	0	50	6	613485	0.381502	1
SLC1A7	509533	391	21	35379	11142	0	1	1	0	50	3	584037	0.381573	1
VANGL2	987855	526	28	32733	10197	0	1	0	0	50	2	493389	0.381666	1
KIAA0020	137713	763	16	43695	10710	0	1	0	0	50	1	456795	0.381992	1
AXIN2	212714	773	-26	53856	15480	0	1	0	0	50	0	546345	0.382351	1
SV2C	171171	858	16	47763	12528	0	1	0	0	50	0	440442	0.382362	1
GGT7	1040878	205	48	41751	13518	0	1	0	0	50	1	532476	0.382459	1
NR4A2	117105	440	4	38340	10827	0	1	0	0	50	0	386262	0.383071	1
AHRR	808969	399	34	46269	14454	0	1	0	0	50	2	675315	0.383959	1
MEF2B	1260413	215	35	26622	6885	0	1	0	0	50	2	416007	0.384124	1
SEC23IP	450354	404	39	65349	17730	0	1	0	0	50	0	578592	0.38488	1
WDR48	226944	500	25	45252	11664	0	1	0	0	50	1	473625	0.38495	1
ERCC2	1280459	215	23	50877	14733	0	1	0	0	50	0	535770	0.385132	1
ZNF358	609287	308	36	34542	11709	0	1	0	0	50	3	595656	0.385172	1
PRC1	753718	413	31	41400	10413	0	1	0	0	50	3	579051	0.386012	1
RPH3A	651570	527	28	46242	12213	0	1	0	0	50	2	630072	0.386072	1
PCDHA11	#NUM!	#NUM!	#NUM!	59337	18990	0	1	0	0	50	3	1021266	0.386193	1
TECPR2	1666122	191	37	90810	25965	0	2	0	0	50	3	572409	0.386288	1
HNRNPL	1989663	219	30	38286	10854	0	1	0	0	50	2	552222	0.386293	1
SETD2	593886	365	46	165069	44910	0	1	0	0	40	0	435627	0.386378	1
ZFP90	765949	421	34	41715	10260	0	1	0	0	50	3	566343	0.386817	1
C20orf12	414892	436	2	49599	13554	0	1	0	0	50	1	519120	0.38783	1
GRHL2	424003	399	36	42075	10251	0	1	0	0	50	2	539406	0.388053	1
AFAP1	166375	260	38	52794	15057	0	1	0	0	50	0	517014	0.38806	1
SNW1	442490	359	42	37269	9549	0	1	0	0	50	3	524907	0.388183	1
AKT2	1005838	400	30	32004	8442	0	1	0	0	50	2	455535	0.388369	1
ACP2	1274054	198	38	28035	8226	0	1	0	0	50	4	465246	0.389599	1
FAM149A	373525	536	-13	31095	9216	0	1	0	0	50	4	538920	0.391699	1
ZBTB33	588956	#NUM!	28	42741	11880	0	1	0	0	50	1	430659	0.391769	1
CTNNAL1	337834	433	14	48699	12834	0	1	0	0	50	1	460404	0.395239	1
ZAN	1483965	336	46	182187	52416	0	4	1	0	50	5	708624	0.395269	1
CACNA1F	724395	#NUM!	44	128421	36981	0	2	0	0	50	0	533160	0.395444	1
CPSF7	1394229	286	57	32688	10161	0	1	0	0	50	2	453060	0.395884	1
GPRASP1	123687	#NUM!	23	89469	23607	0	1	0	0	50	1	401661	0.396329	1
CPNE2	745404	154	48	36324	9765	0	1	0	0	50	1	416502	0.396489	1
FBXL5	190822	327	37	45594	11565	0	1	0	0	50	1	455346	0.396518	1
IL17RC	950574	170	54	50364	15786	0	1	0	0	50	0	509526	0.396578	1
SLC13A2	1517567	225	24	40689	12555	0	1	0	0	50	1	445032	0.397715	1
CEACAM5	1341589	499	16	44712	13203	0	1	0	0	50	2	492885	0.397768	1
HNF1A	1225663	380	40	39681	12537	0	1	0	0	50	1	451485	0.39798	1
DSC2	213526	521	-12	59355	16461	0	1	0	0	50	1	597258	0.398014	1
PLEKHH3	1740597	177	36	48492	17118	0	1	0	0	50	0	554922	0.39816	1
USP49	429516	341	40	40059	12294	0	1	0	0	50	2	580617	0.398757	1
LRCH4	1651125	242	60	42876	14418	0	1	0	0	50	1	537192	0.398967	1
KCNH1	153525	862	-7	63414	17856	0	1	0	0	50	0	562779	0.399762	1
ZNF329	1308496	619	-64	34983	9027	0	1	0	0	42	19	719325	0.399846	1
ANKRD6	403943	609	43	46647	13428	0	2	1	0	19	2	247779	0.400319	1
ZGPAT	1126597	202	36	33363	10377	0	1	0	0	50	2	464715	0.400886	1
LRBA	207641	848	17	187128	50904	0	1	0	0	50	0	475686	0.401082	1
FUT8	412062	875	38	39888	10359	0	1	0	0	50	1	390924	0.401895	1
RRP1	835438	194	66	30447	8325	0	1	0	0	50	2	420777	0.402539	1
CCDC80	255516	510	24	60615	17172	0	1	0	0	50	0	535851	0.402572	1
NDST2	1009357	191	42	55890	17010	0	1	0	0	50	1	620982	0.402627	1
TRIM66	#NUM!	#NUM!	#NUM!	78660	21969	0	1	0	0	50	3	1024245	0.40527	1
KANK2	1749900	233	33	53289	17559	0	1	0	0	50	0	548955	0.405362	1
WT1	356326	749	9	33489	9441	0	1	0	0	25	0	342144	0.405664	1
TULP3	494496	336	35	33336	9054	0	1	0	0	50	5	535761	0.405992	1
ZNF503	173705	547	13	38313	14202	0	1	0	0	50	2	604863	0.406053	1
KAL1	16107	#NUM!	-30	43947	12618	0	1	0	0	50	2	558252	0.406448	1
HIF1A	252998	315	30	54549	13950	0	1	0	0	50	0	442935	0.406654	1
ITGA10	#NUM!	#NUM!	#NUM!	74808	22986	0	1	0	0	50	3	1025262	0.408005	1
DENND2D	400425	627	41	31095	8325	0	1	0	0	28	2	371034	0.408371	1
CTAGE1	162557	417	-9	47574	12852	0	1	0	0	50	2	526158	0.409435	1
APPL1	427002	389	33	47871	11961	0	1	0	0	50	2	501849	0.40958	1
EIF4EBP3	706371	319	29	7578	873	0	1	0	0	10	0	73737	0.409889	1
TTC3	351773	343	47	135360	33606	0	1	0	0	50	2	440064	0.410306	1
IKBIP	488021	461	18	40707	10593	0	1	0	0	50	2	460485	0.410544	1
KY	221323	459	13	43407	11349	0	1	0	0	50	2	513531	0.41064	1
OR1J1	373314	646	3	19980	6156	0	1	1	0	25	2	218124	0.411098	1
RNF103	621664	442	36	44424	11466	0	1	0	0	50	2	490788	0.411862	1
COL8A1	226950	419	-2	44649	15912	0	1	0	0	50	2	511155	0.412158	1
LPO	838530	401	15	45801	13248	0	1	0	0	50	1	482769	0.412249	1
AKAP13	230754	454	17	182961	50751	0	1	0	0	50	1	529830	0.413163	1
PNKP	1673246	205	37	33768	10296	0	1	0	0	50	3	532530	0.413783	1
OGFR	1044503	208	48	42516	13104	0	1	0	0	50	1	510336	0.414263	1
C7orf63	134871	1140	2	63117	15561	0	1	0	0	50	0	486945	0.414342	1
RAP1GAP2	518031	418	12	48627	13230	0	1	1	0	50	1	517761	0.415576	1
MIER1	331801	635	-9	41778	9603	0	1	0	0	50	3	529398	0.415867	1
TSPYL2	884583	#NUM!	77	45396	11466	0	1	0	0	50	2	572319	0.415953	1
MARCH10	200669	205	-17	52641	13968	0	1	0	0	50	2	572382	0.416217	1
MED15	474817	286	44	51597	14202	0	1	0	0	50	1	542160	0.41652	1
ADAM18	175645	764	4	50031	12015	0	1	0	0	50	2	526833	0.416738	1
NETO1	32720	916	-26	36216	9090	0	1	0	0	50	7	531036	0.418175	1
TOP1	383646	129	14	52533	11673	0	1	0	0	50	1	507681	0.418762	1
FBXW7	117295	501	51	54936	14724	0	1	0	0	50	2	606951	0.41903	1
ANKRD13D	1369264	177	44	39078	11520	0	1	0	0	50	4	603432	0.419143	1
GALNT3	104274	888	-1	41679	10647	0	1	1	0	50	4	545868	0.419148	1
SRPK2	452775	468	34	47457	11997	0	1	0	0	50	1	464958	0.420446	1
FBRSL1	#NUM!	#NUM!	#NUM!	64323	22131	0	1	0	0	50	3	1024407	0.420699	1
PLEKHO2	556478	205	50	30699	9612	0	1	1	0	50	4	466632	0.420737	1
LRIT1	216124	810	-10	38295	12627	0	1	0	0	50	3	542862	0.421003	1
TLR9	1114737	181	52	63180	20601	0	1	0	0	50	0	573084	0.421203	1
ARHGAP25	385975	470	20	43245	11268	0	1	1	0	49	6	610344	0.421364	1
ADNP	386595	367	36	70956	18711	0	1	0	0	50	0	541206	0.42182	1
SLC26A1	675007	256	45	43929	15876	0	1	0	0	50	1	537597	0.422438	1
RBPJL	1005559	233	36	33264	9990	0	1	0	0	50	2	443646	0.422721	1
CHL1	25264	796	9	81126	20907	0	1	0	0	50	3	632826	0.423007	1
TBL3	1747301	183	46	51984	15921	0	1	0	0	50	0	483813	0.424078	1
GLS	537377	292	36	43947	12159	0	1	0	0	50	2	514458	0.424197	1
IQCH	275948	360	31	70353	18531	0	1	0	0	50	1	483507	0.424295	1
SLC22A11	1970283	411	54	34506	11097	0	1	0	0	50	3	488898	0.424449	1
MCTP2	46228	457	-17	59949	15570	0	1	0	0	50	0	476442	0.426293	1
GALNS	836710	188	44	34164	9657	0	1	0	0	50	3	482796	0.426301	1
MAP4K4	325378	593	24	87570	23481	0	1	0	0	50	0	706824	0.426777	1
SNAPC4	1194160	258	28	92160	29340	0	2	0	0	50	1	425529	0.427264	1
CDC14A	387265	622	6	42093	11232	0	1	0	0	50	3	492831	0.427614	1
GTF3C2	1245306	182	52	58194	17622	0	1	0	0	50	1	572346	0.427631	1
FBXL7	13845	956	-27	30591	9585	0	1	0	0	50	5	603171	0.427668	1
RPUSD2	892776	192	48	33777	10665	0	1	0	0	50	6	614133	0.427717	1
MORC2	763716	303	37	63558	17577	0	1	0	0	50	1	652482	0.427728	1
FAM167A	483148	520	43	13401	4122	0	1	1	0	24	4	197928	0.428258	1
GCN1L1	1586296	225	52	170847	51795	0	1	1	0	50	2	573570	0.428712	1
BNC1	206688	679	11	63783	17298	0	1	0	0	50	0	503586	0.428776	1
KCNN3	1958370	559	34	46845	13743	0	1	0	0	50	1	474354	0.428809	1
KIAA1107	#NUM!	#NUM!	#NUM!	87534	23085	0	1	0	0	50	3	1025361	0.429098	1
AMDHD2	2085452	321	49	40887	12168	0	1	0	0	50	2	532170	0.429238	1
DSTYK	715889	277	39	59751	16929	0	1	0	0	50	1	606249	0.429608	1
ARMC8	199119	358	18	45486	12078	0	1	0	0	50	2	459180	0.429947	1
OVCH1	100195	539	-5	75168	19737	0	1	0	0	50	0	546363	0.431527	1
SCNN1D	1744013	273	28	44910	13761	0	1	0	0	50	2	576360	0.432574	1
TPP2	195408	521	20	82233	22068	0	1	0	0	50	1	504657	0.433838	1
VGF	1022626	258	39	37323	12681	0	1	1	0	50	1	498168	0.434064	1
GYS1	1927185	211	43	47880	13518	0	1	0	0	50	1	519840	0.435496	1
SLC2A13	70254	909	-18	41220	12375	0	1	1	0	50	2	489078	0.435703	1
SLCO5A1	145499	674	16	53919	15714	0	1	0	0	50	0	432738	0.43597	1
PLCL1	627125	907	10	70389	18927	0	1	0	0	50	0	551385	0.436239	1
SLC22A1	653494	449	3	36180	9855	0	1	0	0	50	2	422352	0.436648	1
TMEM214	1257014	290	34	44460	13158	0	1	1	0	50	2	494442	0.436748	1
UCKL1	1157316	206	36	35658	10377	0	1	0	0	50	2	470565	0.437305	1
TRIM24	272427	552	10	68742	18333	0	1	0	0	50	0	529623	0.43731	1
MED13	369807	275	3	140499	38862	0	1	0	0	50	1	627102	0.437337	1
ENOX2	138723	#NUM!	23	40896	9999	0	1	0	0	50	2	442683	0.437601	1
FZD1	64493	946	-2	39780	12708	0	1	0	0	50	2	546444	0.439076	1
MARS	1347799	194	38	58653	16650	0	1	0	0	50	5	706455	0.439253	1
GBP3	316278	598	5	39204	10152	0	1	0	0	50	4	507051	0.441454	1
PIAS2	152679	618	42	42300	11511	0	1	0	0	50	1	370305	0.441559	1
PRDM1	162338	278	44	52938	14913	0	1	0	0	50	1	499581	0.443018	1
NBR1	1341175	172	25	63297	17190	0	1	0	0	50	1	540297	0.443305	1
TLE4	45472	956	-9	50535	14211	0	1	1	0	50	3	626031	0.443942	1
ASAP1	264818	427	30	74286	20322	0	1	0	0	49	4	666000	0.444515	1
AMPD2	989433	201	29	57474	16641	0	1	0	0	50	1	595332	0.444685	1
UROC1	289633	508	52	48150	13761	0	1	0	0	50	3	589626	0.444962	1
CACNA1G	1559131	196	19	156303	47466	0	2	0	0	50	0	596052	0.445053	1
HJURP	301500	439	13	48087	13500	0	1	1	0	50	2	501021	0.445075	1
NEK8	1695792	208	40	44100	13545	0	1	0	0	50	4	645129	0.44517	1
ROR1	138354	492	-3	59985	17019	0	1	0	0	50	1	550539	0.445206	1
SMURF1	918974	379	46	49887	13455	0	1	0	0	50	3	639882	0.446271	1
SELP	294306	478	6	54810	14256	0	1	0	0	50	2	556560	0.446492	1
ANKK1	107636	610	12	48231	14625	0	1	0	0	50	2	541098	0.446592	1
GDPD2	270766	#NUM!	38	38232	11367	0	1	0	0	50	3	462942	0.446682	1
C2orf16	1192670	306	41	124596	36243	0	2	1	0	45	2	564003	0.447516	1
SLC5A1	451895	458	-26	43092	12285	0	1	0	0	50	3	477702	0.447616	1
FASTKD5	#NUM!	#NUM!	#NUM!	48141	13824	0	1	1	0	31	2	455445	0.448474	1
RAD51AP2	135410	1311	2	76203	18081	0	1	0	0	50	0	513999	0.448621	1
ORC3L	236047	435	28	47943	11916	0	1	1	0	50	3	534060	0.449262	1
ZNF746	588536	467	17	40347	12627	0	1	0	0	50	2	503199	0.45003	1
COL28A1	220971	682	6	73710	21222	0	1	0	0	50	1	631863	0.450686	1
SECISBP2L	372654	382	9	69057	18288	0	1	0	0	50	2	663750	0.451919	1
F11	364737	606	-12	41499	10692	0	1	0	0	50	3	402633	0.452344	1
ZNF184	162358	606	37	49419	11925	0	1	1	0	50	2	465723	0.453205	1
C7orf51	1479297	186	60	50985	17865	0	1	0	0	50	0	448029	0.454171	1
IL4I1	1676173	205	41	37539	11466	0	1	0	0	50	4	616428	0.454311	1
NUP133	249616	277	25	75861	20610	0	1	0	0	50	0	540270	0.454311	1
SFRS12	388631	437	33	40860	10953	0	1	0	0	50	3	503055	0.454321	1
DENND2A	356082	503	31	64827	18819	0	1	0	0	50	0	497430	0.455343	1
TFIP11	162673	501	-30	55350	13932	0	1	0	0	50	2	586521	0.455454	1
HPS6	1018634	187	38	45567	17343	0	1	0	0	50	2	538614	0.456071	1
SEMA6A	184843	1024	4	66654	18801	0	1	0	0	50	1	597033	0.45636	1
ZNF16	1539444	440	23	44235	11304	0	1	0	0	50	2	437886	0.456651	1
EPX	851306	401	14	45225	14067	0	1	0	0	50	1	458100	0.457426	1
MPO	838530	401	15	47313	14301	0	1	0	0	50	1	482769	0.457796	1
TTC13	407409	595	14	57006	15165	0	1	0	0	50	2	557244	0.457995	1
TPCN2	729282	416	50	49113	14472	0	1	0	0	50	3	598275	0.45929	1
PRDM9	15618	1069	-19	58365	15210	0	1	0	0	50	1	489924	0.459319	1
EPHB6	284406	645	18	64206	20277	0	1	0	0	50	1	610875	0.459477	1
WDR20	1492356	237	43	37755	10656	0	1	0	0	50	6	590868	0.459669	1
WDR59	724091	165	28	64341	17388	0	1	0	0	50	0	496503	0.459699	1
SLC26A3	511053	515	19	49941	14184	0	1	0	0	50	1	420399	0.459971	1
DNAJC13	210456	538	14	149274	38430	0	1	0	0	50	0	613827	0.460038	1
ZMYND8	303060	186	44	78453	20286	0	2	0	0	50	3	415710	0.460169	1
KIAA0564	259442	557	50	124857	34389	0	1	1	0	50	5	500859	0.461002	1
DENND4A	522427	240	42	124983	32832	0	1	1	0	50	3	399546	0.461529	1
PCDHGA1	662513	568	2	58887	18225	0	1	0	0	50	2	630864	0.462683	1
ZNF668	1398193	247	40	39825	12582	0	1	0	0	50	4	665604	0.462828	1
PRPF3	1301004	182	34	44856	12168	0	1	1	0	50	5	573471	0.462962	1
DBN1	1079488	261	50	43893	12699	0	1	0	0	50	1	417591	0.463311	1
NLRC3	775547	224	39	66843	21366	0	1	0	0	50	0	521037	0.463389	1
UPF2	353958	125	28	84897	20484	0	1	0	0	50	0	571455	0.464465	1
C9orf84	540873	264	17	98892	24498	0	1	0	0	50	3	473166	0.466282	1
MCF2L2	398145	606	24	74556	18945	0	1	0	0	50	0	532305	0.466376	1
ATP13A3	324325	269	27	81432	21303	0	1	0	0	50	1	653427	0.466993	1
TRAP1	611617	242	43	46062	13041	0	1	0	0	50	3	600516	0.467155	1
PKN2	280301	449	0	65160	16893	0	1	0	0	50	2	612342	0.467279	1
PARP10	2580629	247	28	62676	21510	0	1	0	0	50	2	713664	0.467907	1
DYRK1A	314682	366	47	51822	13599	0	1	0	0	50	2	490401	0.467955	1
LRP12	36110	1085	15	55206	15102	0	1	1	0	50	5	579096	0.468265	1
OPHN1	186481	#NUM!	-13	53928	13707	0	1	0	0	50	1	438336	0.468604	1
ZNF202	386097	609	0	41832	11385	0	1	0	0	50	6	609624	0.46865	1
DSG1	255599	412	15	67509	19053	0	1	0	0	50	1	549369	0.468671	1
EEF2K	522343	235	44	48150	12492	0	1	0	0	50	2	499293	0.469166	1
PLA2G6	1578246	197	69	51858	15237	0	1	0	0	50	2	570969	0.470486	1
TP63	140525	403	15	48231	12735	0	1	0	0	50	1	427167	0.470599	1
GABRG3	20652	1307	-54	30744	8136	0	2	0	0	12	3	156519	0.471056	1
XPO5	1249985	194	51	79605	21348	0	1	0	0	50	2	648738	0.471672	1
NLRX1	1258103	195	57	63207	21249	0	1	0	0	50	1	593667	0.472055	1
SLC4A11	1086365	338	49	61839	18324	0	1	0	0	50	0	488421	0.472342	1
KLHL26	1397040	222	33	38079	12087	0	1	0	0	50	3	565011	0.472437	1
SPATA18	137116	878	9	35433	9522	0	1	0	0	50	6	549261	0.473122	1
COL4A5	118458	#NUM!	19	107478	34785	0	1	0	0	50	2	527130	0.473906	1
MID1	117200	#NUM!	14	43218	11862	0	1	0	0	50	4	566181	0.474274	1
LSR	767246	472	7	41121	12528	0	1	0	0	50	1	414108	0.474931	1
USP36	854363	214	27	72126	20862	0	1	0	0	50	0	530703	0.475566	1
PIWIL3	399624	395	-4	58239	15444	0	1	0	0	50	1	473949	0.478143	1
ZNF17	451095	869	-24	43416	10503	0	2	1	0	50	14	453510	0.478571	1
TYSND1	471839	217	32	34209	12042	0	1	0	0	50	3	493443	0.478729	1
EEFSEC	858998	410	48	37530	11529	0	1	0	0	50	5	584307	0.479839	1
AR	106188	#NUM!	-7	58608	17343	0	1	0	0	50	1	518076	0.48074	1
SLC12A9	1339207	433	48	55503	20016	0	1	0	0	50	2	605556	0.480971	1
U2AF2	1077402	254	-10	30987	8757	0	1	0	0	50	5	430812	0.481019	1
ERCC6	#NUM!	#NUM!	#NUM!	96930	26244	0	1	0	0	50	3	1028520	0.481355	1
KIAA0100	1651143	225	31	144342	40932	0	2	0	0	50	1	546309	0.481795	1
FAM21C	105248	558	33	87156	22977	0	1	0	0	50	0	567846	0.482884	1
ARID1A	975965	182	27	143982	43236	0	2	1	0	50	1	574803	0.484999	1
ZNF223	533136	558	-35	31896	7659	0	1	0	0	50	12	415692	0.485843	1
CCAR1	859993	256	45	76563	19260	0	1	0	0	50	2	614907	0.486319	1
LPA	287006	545	-24	132489	37044	0	2	1	0	50	3	659115	0.487942	1
MLL5	443176	381	40	119547	33732	0	1	0	0	50	0	573723	0.487977	1
ZBED4	700457	276	-4	73485	21447	0	1	0	0	50	0	531270	0.48907	1
ANO5	51558	935	-7	61245	15057	0	1	0	0	50	3	614223	0.489471	1
DDX17	1313632	177	31	47124	13491	0	1	0	0	50	3	543294	0.49093	1
TMEM102	1906324	206	33	30483	10962	0	1	0	0	50	6	595188	0.491066	1
MCM6	469154	395	29	53847	14517	0	1	0	0	50	3	570879	0.491667	1
ARMC4	125789	454	-4	68112	18585	0	1	0	0	50	2	576612	0.492214	1
COG3	763957	379	50	55206	14373	0	1	0	0	50	3	554490	0.492309	1
CDH1	924096	240	30	56664	16479	0	1	1	0	50	1	459279	0.494052	1
WWC3	169744	#NUM!	34	70056	20853	0	1	0	0	50	0	531342	0.495747	1
ABCC12	229669	628	-27	88344	24840	0	1	0	0	50	1	687303	0.496001	1
PEX1	750974	369	28	83556	22986	0	1	0	0	50	0	515187	0.496391	1
SPINK5	68058	390	-10	75501	17136	0	1	0	0	50	2	604467	0.49646	1
ZNF594	1391000	384	20	53145	12411	0	1	0	0	50	5	577359	0.497496	1
C7orf27	783535	226	47	50985	17001	0	1	0	0	50	2	525771	0.497772	1
AGL	289704	595	9	103293	26307	0	1	0	0	50	1	540810	0.498198	1
CLCN1	379715	379	29	63891	18702	0	1	0	0	50	2	559629	0.500696	1
FAM19A5	11714	952	-88	10485	3123	0	1	0	0	50	23	402453	0.50102	1
CCDC73	408431	441	4	72756	16560	0	1	0	0	50	1	492084	0.501036	1
EHBP1	160013	618	8	81666	20610	0	1	0	0	50	3	527706	0.501249	1
ANKHD1	#NUM!	#NUM!	#NUM!	163530	48825	0	1	0	0	50	3	1051101	0.501257	1
RGPD4	#NUM!	#NUM!	#NUM!	114651	30258	0	1	0	0	50	3	1032534	0.501773	1
GPR116	168285	392	0	87642	23625	0	1	0	0	50	1	630171	0.503766	1
CARNS1	1269888	177	51	57555	20448	0	1	0	0	50	1	523287	0.504805	1
NEK9	919043	222	47	63693	17955	0	1	0	0	50	3	656829	0.505856	1
GRIK2	10349	1062	-25	62973	17055	0	1	0	0	50	5	768870	0.506845	1
URB2	299238	340	15	95625	28872	0	1	0	0	50	0	583317	0.507033	1
KIAA1432	311104	473	36	89487	24102	0	1	1	0	50	2	464877	0.509265	1
NRIP1	103852	526	8	73692	20187	0	1	0	0	50	2	583884	0.509957	1
ATP13A5	141358	851	1	80496	21321	0	1	0	0	50	1	561753	0.511032	1
HEPH	282730	#NUM!	4	79236	21177	0	1	0	0	50	2	480582	0.512035	1
ACAD11	210777	598	19	51642	13671	0	1	0	0	50	2	435186	0.513874	1
ZNF862	438832	686	26	73926	21600	0	1	0	0	50	1	577413	0.514288	1
ASXL2	602691	287	31	90657	26847	0	1	0	0	50	1	629172	0.514736	1
FBLN2	375523	199	36	52065	14139	0	1	1	0	50	2	505224	0.514747	1
VWA3A	577505	269	45	79281	20322	0	1	0	0	50	1	505566	0.515268	1
GSR	488347	242	40	33858	9855	0	1	0	0	50	4	413055	0.516422	1
INO80D	290764	492	23	65142	19098	0	1	0	0	32	0	393102	0.517887	1
ABCB4	225315	837	8	83853	23364	0	1	0	0	50	0	493200	0.518279	1
CRAMP1L	1534704	320	36	79704	25218	0	1	0	0	50	0	552753	0.521189	1
IFT122	848687	163	58	85662	22446	0	1	0	0	50	0	528624	0.52148	1
IBTK	124946	466	-1	89244	23346	0	1	0	0	50	0	488655	0.521622	1
HDAC7	391157	182	29	63045	20007	0	1	0	0	50	2	590094	0.522355	1
ITIH1	1193949	272	49	59688	16506	0	1	0	0	50	3	569133	0.523363	1
ZNF506	575637	609	-50	29340	7029	0	3	3	0	21	13	166689	0.523488	1
STK11IP	548994	487	35	69732	22014	0	1	0	0	50	2	629775	0.524603	1
SLC9A10	268687	508	22	78894	19548	0	1	0	0	34	0	427482	0.525195	1
TRIM28	2673870	276	11	53379	16065	0	1	0	0	50	4	612225	0.525551	1
ABCC11	216539	578	-22	89658	25497	0	1	0	0	50	2	644328	0.525554	1
NHSL1	#NUM!	#NUM!	#NUM!	104031	32400	0	1	0	0	50	3	1034676	0.527315	1
TAF3	189040	596	-1	59391	16560	0	1	0	0	50	2	494892	0.529432	1
USP48	510117	181	30	70236	16650	0	1	0	0	50	2	535923	0.530438	1
RPS6KC1	226813	600	0	69525	18414	0	1	0	0	50	1	456723	0.530878	1
SGSM1	365627	308	-21	75456	20313	0	1	0	0	50	1	572355	0.531196	1
MLL2	1770671	214	65	343755	110547	0	3	1	0	50	3	616572	0.531693	1
WDR64	172691	227	-16	72252	18198	0	1	1	0	50	2	564669	0.531705	1
ATP8B4	278209	408	-21	79326	20223	0	1	0	0	50	2	582750	0.532712	1
POLR2A	1931875	194	29	125397	37278	0	2	1	0	50	3	594450	0.533022	1
TRAPPC9	327071	689	16	80154	23283	0	1	0	0	50	1	623979	0.533726	1
BCAR1	568174	171	16	61578	20151	0	1	0	0	50	1	490860	0.534792	1
MAGI1	74202	843	-10	99522	27621	0	1	0	0	50	1	761265	0.536029	1
MLLT10	128481	488	16	67005	18693	0	1	0	0	50	1	444357	0.536248	1
MKI67	408820	641	-1	205443	59886	0	6	1	0	27	5	272106	0.536411	1
GATA4	474662	360	27	27306	9117	0	1	0	0	50	7	501363	0.536638	1
ALOX12	1645511	360	14	42993	12249	0	1	0	0	25	1	322056	0.537526	1
FNDC3B	327135	466	25	78624	21681	0	1	0	0	50	2	598581	0.537974	1
ACAD10	599161	203	33	70245	20394	0	1	0	0	50	1	500319	0.538342	1
KIF7	804572	319	27	84411	26397	0	1	0	0	50	0	598860	0.539122	1
STXBP5	94997	696	-5	75663	20565	0	1	0	0	50	1	503091	0.540005	1
ATP5B	2757565	164	43	33435	10467	0	1	0	0	50	18	682362	0.540187	1
MAN2C1	814680	296	43	67266	19809	0	1	0	0	50	1	501192	0.540579	1
BCAM	920101	196	-3	39960	12609	0	1	0	0	50	3	447561	0.54076	1
AGAP1	134111	614	3	55359	15975	0	1	1	0	50	2	469467	0.540793	1
PCDHA4	861651	606	2	58320	19062	0	1	0	0	50	4	583110	0.540853	1
ARHGEF10L	375252	279	30	82512	24192	0	1	1	0	50	1	622431	0.542112	1
ATF7IP	339265	882	12	80685	23778	0	1	0	0	50	0	432639	0.542168	1
SLC4A10	229857	820	0	75510	20286	0	1	0	0	50	1	487251	0.542308	1
MPHOSPH9	1064138	201	37	67860	17784	0	1	0	0	50	1	445149	0.542368	1
ACADVL	1782958	316	21	42687	12555	0	1	1	0	50	3	420183	0.542925	1
HCN4	314300	642	16	73539	24741	0	1	0	0	50	1	607437	0.543649	1
ACAN	561599	560	-1	155097	51750	0	1	1	0	26	2	402912	0.543933	1
CRTC2	2028800	222	34	43524	14148	0	1	0	0	50	4	462204	0.54394	1
ZKSCAN3	273677	592	31	34956	9243	0	1	1	0	22	1	216504	0.546203	1
IKBKB	514464	361	44	50517	13068	0	1	0	0	50	4	472392	0.547093	1
MAMLD1	311047	#NUM!	16	71991	21618	0	1	0	0	50	4	675513	0.547672	1
TP53BP2	609494	361	4	73683	20088	0	1	0	0	50	2	525168	0.548418	1
ZNF287	993246	383	-15	49833	12321	0	1	0	0	50	4	460413	0.549964	1
SAP130	541058	248	36	68184	21780	0	1	0	0	50	2	548991	0.550867	1
NEDD4L	321507	522	58	66051	17055	0	1	0	0	50	0	380295	0.551055	1
DNMT1	1702441	200	23	107991	28602	0	1	0	0	50	0	656919	0.551223	1
SLFN11	761918	456	11	57645	15849	0	1	1	0	50	2	429084	0.551607	1
SIPA1L2	94875	598	-14	110358	31365	0	1	0	0	50	0	631179	0.551659	1
AGTPBP1	227838	613	9	78642	20205	0	1	0	0	49	2	574110	0.552454	1
UBR1	634287	366	32	117882	28890	0	1	0	0	50	0	604944	0.553102	1
PPRC1	1029829	187	42	102141	34182	0	1	0	0	47	0	578601	0.553309	1
CLSPN	1224684	303	25	89316	21870	0	1	0	0	50	1	546174	0.554217	1
UHRF1BP1	1047481	242	24	92664	26217	0	1	0	0	50	1	586494	0.554425	1
PTK2	466681	356	35	71991	18432	0	1	0	0	50	1	466353	0.554773	1
SLTM	532170	212	23	68391	17658	0	1	1	0	50	2	554175	0.554927	1
JARID2	86503	782	34	80001	22842	0	1	0	0	50	1	577188	0.5557	1
MICALL1	1370748	203	50	54963	16695	0	1	0	0	50	2	464706	0.555805	1
ITGA1	173759	379	9	77805	20853	0	1	0	0	50	1	488376	0.556137	1
SLC38A10	2679984	197	27	75843	23949	0	1	0	0	50	1	562986	0.556821	1
TSC1	1919595	461	33	75744	20889	0	1	0	0	50	1	491616	0.55683	1
KCNQ3	163210	970	-6	55494	16731	0	1	0	0	34	0	335988	0.55686	1
SFI1	741049	313	37	81756	22437	0	1	0	0	50	1	577017	0.559004	1
INPP4A	212473	623	41	67833	18891	0	1	0	0	50	0	397980	0.559571	1
ZNF736	#NUM!	#NUM!	#NUM!	28548	6444	0	5	2	0	4	2	39429	0.559661	1
ZCCHC2	164923	286	44	73953	22950	0	1	0	0	50	1	528714	0.559703	1
ADNP2	477656	572	4	70362	21654	0	1	0	0	50	3	589797	0.560424	1
PCDH10	9477	1355	-31	65547	20772	0	1	0	0	50	3	677835	0.561159	1
ZDHHC8	503106	277	64	51192	17685	0	1	0	0	50	2	436779	0.561635	1
MYO16	108921	641	-19	120654	33597	0	1	0	0	50	0	683064	0.561839	1
KIAA1671	#NUM!	#NUM!	#NUM!	112761	34740	0	1	0	0	50	3	1037016	0.562251	1
SLC30A10	623319	641	-12	30213	9477	0	1	0	0	50	9	528606	0.56334	1
SEMA6C	1562281	184	33	59670	20277	0	1	0	0	50	2	529992	0.564963	1
ADAMTS10	622624	214	-14	71064	20952	0	1	0	0	50	1	553086	0.565758	1
MYPN	407663	251	19	84609	24417	0	1	0	0	50	0	447750	0.567152	1
TDRD7	489355	386	36	71667	19080	0	1	1	0	50	2	497565	0.567927	1
ZNF217	142853	451	-30	66906	18495	0	1	0	0	50	4	583659	0.568242	1
IQSEC3	241073	592	27	75456	23904	0	1	0	0	50	1	573012	0.57117	1
CCT2	484023	382	5	35334	9756	0	3	2	0	16	3	137520	0.571613	1
CNTNAP2	4892	1115	-31	87588	22788	0	1	0	0	50	2	617364	0.572699	1
FXN	196497	491	27	15021	3690	0	1	1	0	15	1	107298	0.572851	1
SH3RF3	266032	464	13	47583	15840	0	1	1	0	50	2	425241	0.574836	1
FAM38B	90278	610	30	181647	46854	0	2	0	0	50	1	552870	0.575804	1
FUK	930873	125	44	68238	22131	0	1	0	0	41	2	553914	0.576176	1
BAZ1A	615028	184	24	102645	26280	0	1	0	0	50	0	512307	0.576625	1
DSCAML1	413931	624	44	134451	40293	0	1	0	0	33	2	351432	0.576885	1
CHD8	710667	380	34	166869	46539	0	2	0	0	50	2	599058	0.578107	1
ITIH5L	257678	#NUM!	19	81396	26388	0	1	0	0	48	1	491850	0.579566	1
GRIA2	44831	925	-34	60399	16038	0	1	0	0	50	4	504936	0.580163	1
RAD50	715524	320	48	88263	20682	0	1	0	0	50	3	469593	0.580985	1
SAPS1	1035412	209	5	57384	16542	0	1	0	0	50	2	434826	0.581332	1
SOS2	778308	166	46	87552	22851	0	1	0	0	50	1	513540	0.582126	1
PCDH17	8275	1095	-28	72009	22275	0	1	0	0	50	3	698868	0.582146	1
ADCY6	1715886	328	38	74403	22554	0	1	0	0	50	1	515790	0.583181	1
NFATC3	882378	152	43	72531	21807	0	1	0	0	34	1	422262	0.583551	1
MAPK8IP3	1598087	288	36	87462	24615	0	1	0	0	50	0	523746	0.586798	1
C14orf73	956863	211	36	44964	14733	0	1	0	0	50	3	476766	0.587236	1
ZNF304	432083	869	-17	42948	10728	0	1	1	0	50	8	458118	0.587328	1
ADAMTS19	38096	1075	-16	78993	21231	0	1	0	0	50	1	492507	0.587893	1
C17orf68	870950	218	18	76851	24237	0	1	0	0	50	1	470115	0.588218	1
ZNF814	#NUM!	#NUM!	#NUM!	56025	13527	0	1	2	0	28	2	342999	0.588551	1
ABCC4	200377	596	30	87642	24273	0	1	0	0	50	1	514161	0.590605	1
BCAN	1851672	180	37	58707	18513	0	1	0	0	32	1	392787	0.591301	1
CNGB1	822498	125	10	82881	22743	0	1	0	0	50	1	519894	0.591856	1
ZNF839	1615110	214	35	57483	18495	0	1	0	0	50	3	465264	0.594157	1
ZNF687	1256374	184	31	76257	24885	0	1	0	0	50	2	542556	0.596941	1
GPR124	655980	379	26	82404	27432	0	1	1	0	50	1	578880	0.598217	1
ASTN1	6547	940	-9	84105	23274	0	1	0	0	50	3	653454	0.599403	1
MED23	147816	864	7	90783	23859	0	1	0	0	50	1	497088	0.600621	1
PTPRE	424354	683	-15	47763	12123	0	1	0	0	50	3	395361	0.600816	1
NEFH	723458	203	35	64296	18783	0	1	1	0	50	3	561294	0.600872	1
EIF2C3	966499	282	25	56061	15624	0	1	0	0	50	8	580158	0.602345	1
RALGAPB	531076	440	45	97380	26847	0	1	0	0	50	4	727119	0.603075	1
CECR6	244431	574	-79	33840	13059	0	1	0	0	50	10	694647	0.603141	1
DDX60	83741	350	-10	114075	28566	0	1	0	0	50	1	611388	0.603705	1
SEC24B	202883	438	21	81594	23733	0	1	0	0	50	1	452421	0.60383	1
FNDC3A	321392	424	47	78849	21267	0	1	1	0	50	5	671373	0.60414	1
PLEKHH1	483892	311	46	87885	25704	0	1	0	0	50	1	514350	0.606479	1
KLHL30	428658	356	29	36162	11493	0	1	2	0	31	2	287370	0.606959	1
MIA3	225124	392	-1	124983	32535	0	1	0	0	50	1	670959	0.607826	1
WNK1	467405	289	45	179505	56988	0	2	0	0	50	1	516213	0.60795	1
ZSWIM4	754888	241	31	61794	19692	0	1	0	0	50	2	503514	0.609861	1
IQGAP1	1142649	150	37	109926	28422	0	1	0	0	50	2	670842	0.609993	1
LRP8	563155	310	23	62919	17109	0	1	0	0	50	3	531972	0.61121	1
FMO2	440278	1004	-6	31059	8037	0	1	0	0	17	1	167895	0.611817	1
MYO18A	1560056	159	33	133389	37494	0	2	0	0	50	3	549702	0.61276	1
FAM120A	421454	547	35	73854	21375	0	1	0	0	50	1	456282	0.614107	1
KDM2B	650760	244	46	88434	24534	0	1	0	0	50	1	570213	0.614449	1
HEPHL1	363497	702	-19	76113	19899	0	1	0	0	50	1	407475	0.616306	1
PNPLA7	1453700	213	35	86499	25956	0	1	0	0	50	3	748377	0.616326	1
NYNRIN	897133	265	40	117360	37323	0	1	1	0	50	1	652869	0.617883	1
NID2	234008	432	20	88128	25596	0	1	0	0	50	1	513297	0.618307	1
SHROOM4	36907	#NUM!	11	94950	26982	0	1	1	0	50	2	592128	0.61872	1
SCN5A	366751	578	25	131391	37494	0	1	0	0	50	0	647028	0.619601	1
DLL1	374629	631	-23	46602	13122	0	1	0	0	50	5	500310	0.619721	1
ARHGEF12	264872	312	25	102753	26766	0	1	0	0	50	1	548811	0.621717	1
COL7A1	1386275	212	37	187983	63225	0	2	1	0	50	2	686538	0.621786	1
YME1L1	389022	551	30	51120	13626	0	1	0	0	16	2	249543	0.622867	1
DNAH5	148607	674	-17	303408	79695	0	2	0	0	28	1	426285	0.625348	1
SH3PXD2B	495571	267	42	58446	16722	0	1	1	0	50	4	483759	0.6263	1
RABGAP1	340132	482	34	71253	18117	0	1	0	0	50	2	432900	0.627441	1
KANK1	136434	548	16	86085	24696	0	1	1	0	50	1	446211	0.62804	1
LMTK3	1500967	182	37	90693	31617	0	1	1	0	50	3	710316	0.628209	1
ZFYVE9	791018	448	19	93042	24543	0	1	0	0	50	2	506142	0.6288	1
SIPA1L1	161803	523	34	115623	32742	0	1	0	0	50	0	520830	0.629909	1
RFX7	204396	432	-2	92655	26550	0	1	0	0	50	2	547200	0.631256	1
AKAP6	127586	715	-10	149067	40257	0	1	0	0	50	1	739917	0.631427	1
GRIN2C	1027517	320	20	76356	24894	0	1	0	0	50	1	502452	0.632954	1
ZNF570	234564	939	-52	35514	8415	0	3	1	0	7	1	63450	0.633895	1
ZNF610	526380	960	-32	30357	7578	0	3	0	0	50	36	548964	0.635294	1
ZNF546	1181917	521	22	54945	13392	0	1	1	0	36	2	322470	0.636271	1
WFIKKN2	1152451	161	15	36153	10692	0	1	0	0	20	0	181242	0.636718	1
UMODL1	220293	430	68	91926	27549	0	1	0	0	50	1	510579	0.637127	1
SREBF2	1336623	243	62	72027	22419	0	1	0	0	50	2	473247	0.63855	1
SSFA2	180253	346	18	83412	23130	0	1	0	0	50	2	494244	0.639064	1
C8orf73	2183482	235	37	43740	16038	0	1	0	0	27	1	297819	0.639581	1
C6orf174	157237	811	-9	59391	18045	0	1	0	0	50	3	517392	0.640565	1
EIF4ENIF1	750597	313	19	63450	18441	0	1	0	0	50	7	547911	0.640714	1
URB1	#NUM!	#NUM!	#NUM!	145395	42795	0	1	0	0	50	3	1045071	0.640973	1
FGD1	299313	#NUM!	18	61173	18585	0	1	0	0	50	4	535563	0.64098	1
ZNF732	#NUM!	#NUM!	#NUM!	38376	9225	0	15	2	0	4	2	42210	0.641903	1
NPAS3	24372	929	-23	60606	17775	0	1	0	0	50	5	556290	0.642799	1
GLG1	499497	209	36	79920	20520	0	1	0	0	50	2	481392	0.644193	1
FBN2	226750	605	9	195165	47700	0	2	0	0	50	2	597438	0.644434	1
ADAMTS16	89385	683	-23	79587	22014	0	1	0	0	50	3	579573	0.646511	1
IGSF22	616892	562	25	85941	23922	0	1	0	0	50	2	538218	0.650836	1
ANKS1B	149256	941	-9	87615	23922	0	1	0	0	50	3	566010	0.651431	1
NID1	555035	318	19	79884	23310	0	1	0	0	50	3	599202	0.651845	1
TNFRSF1A	2670962	198	46	29448	8460	0	1	0	0	50	20	685008	0.654082	1
C1S	2495896	211	52	45045	11952	0	1	2	0	31	3	276336	0.654803	1
ITPKB	508274	407	19	59103	18252	0	1	0	0	50	4	501561	0.655223	1
SYNJ2	478315	208	44	96111	27954	0	1	0	0	50	0	423243	0.656406	1
CEP164	440623	360	35	95418	26271	0	1	0	0	50	1	474165	0.656684	1
ZNF266	408298	705	-45	35946	9036	0	1	0	0	27	8	277344	0.659708	1
MYH4	77401	731	-50	128889	32409	0	1	0	0	50	2	680976	0.660139	1
ZNF416	459366	828	-31	38619	9900	0	1	0	0	50	9	415998	0.661344	1
RASAL2	168177	435	-9	83538	23031	0	1	0	0	50	3	506871	0.661537	1
CACNA1B	286606	675	29	150102	44298	0	2	1	0	50	3	590499	0.66238	1
PIK3C2G	24982	986	-31	96444	24030	0	1	0	0	50	3	540990	0.664126	1
TBC1D2B	435470	232	54	62433	16947	0	1	0	0	50	4	466092	0.664254	1
ALPK3	351352	213	28	117666	38286	0	1	0	0	50	1	623817	0.664724	1
MINK1	1440940	208	29	81729	23301	0	1	0	0	50	2	532008	0.664816	1
ARAP1	637045	234	54	92997	28098	0	1	0	0	50	2	599751	0.669145	1
ADCY10	534611	238	13	107703	26244	0	1	0	0	50	3	644571	0.671891	1
DGKD	397457	227	33	80127	22122	0	1	0	0	50	2	489879	0.672734	1
UNC13B	1081701	432	37	105363	27693	0	1	0	0	50	2	543690	0.673546	1
ZNF443	1754294	593	0	44145	10611	0	1	0	0	50	14	622170	0.673974	1
SOLH	1205944	213	38	67293	21942	0	1	0	0	50	2	462843	0.67519	1
RASAL3	524410	481	33	62784	21024	0	1	0	0	25	1	377577	0.675236	1
PHF12	1834230	220	37	64818	18747	0	1	0	0	22	0	265041	0.676608	1
PHF3	256893	371	24	132813	33993	0	1	0	0	50	1	567423	0.682312	1
SMTN	726734	202	32	61119	19368	0	1	0	0	50	3	446382	0.682981	1
TOP2B	216871	636	-6	108180	26982	0	1	0	0	50	4	655047	0.685296	1
FRMD3	494570	610	-26	39735	10107	0	1	0	0	50	12	449757	0.687003	1
SLC24A2	493733	635	-12	42705	11943	0	1	0	0	50	7	380187	0.688496	1
MUC12	#NUM!	#NUM!	#NUM!	320580	112824	0	3	2	0	50	5	1115100	0.689864	1
TARBP1	336295	173	15	104625	29889	0	1	1	0	50	1	495279	0.69368	1
EIF4G1	1447013	268	44	102456	30492	0	1	1	0	50	4	709713	0.695421	1
ADAMTS13	1843278	263	33	90900	27792	0	1	0	0	50	2	541026	0.696014	1
DNAH14	#NUM!	#NUM!	#NUM!	300042	75852	0	1	1	0	50	4	1078128	0.696613	1
ZNF227	618477	671	-31	52659	12573	0	2	4	0	40	14	345645	0.699971	1
LAMA4	131437	282	-7	123399	32877	0	1	0	0	50	1	532170	0.703509	1
CNOT1	660382	191	8	160281	43326	0	1	0	0	50	0	556947	0.705033	1
DLG5	364785	259	27	123255	35667	0	1	0	0	50	2	688617	0.705418	1
DMXL2	380843	422	11	197325	53289	0	1	0	0	50	0	663354	0.705767	1
AKAP9	674222	611	16	259335	62505	0	1	0	0	31	0	326070	0.708239	1
TBC1D8B	149206	#NUM!	19	75744	18945	0	1	0	0	50	3	347967	0.708912	1
EHD1	3218288	209	61	33948	9819	0	1	0	0	50	20	633303	0.7092	1
DIDO1	961230	336	40	142434	44001	0	1	0	0	50	0	582210	0.709403	1
ZNF12	721477	506	39	46089	10881	0	1	1	0	19	2	209412	0.711242	1
CHD5	620866	240	30	129204	33633	0	1	0	0	50	0	503775	0.711838	1
GTF3C1	282478	597	25	136638	38214	0	1	0	0	35	0	527715	0.712519	1
NIN	445811	257	34	143901	36027	0	1	0	0	50	0	485964	0.712997	1
PREX1	752875	360	47	109044	29682	0	1	0	0	50	2	593325	0.713334	1
DYNC1H1	1456679	196	38	301878	82845	0	3	0	0	50	4	762291	0.713901	1
KNDC1	318075	452	-11	110853	34056	0	1	0	0	50	1	539343	0.71492	1
IFFO1	2764720	179	42	35964	10746	0	1	0	0	50	19	655695	0.716419	1
NHSL2	623448	#NUM!	41	75906	24102	0	1	0	0	22	0	277803	0.716917	1
GRAMD1A	821282	419	-46	47025	13752	0	1	0	0	50	8	494730	0.717015	1
RTN4	913521	362	11	76527	21942	0	1	0	0	50	2	349083	0.717709	1
KIF1A	1094176	446	29	110556	31383	0	1	0	0	50	1	535932	0.718504	1
MAP3K4	80018	860	-2	105228	27909	0	1	1	0	50	3	586665	0.719336	1
SCAP	875682	197	45	80145	25911	0	1	1	0	50	4	557136	0.719909	1
PLCH2	339388	228	38	89685	27360	0	1	0	0	50	1	435492	0.721295	1
KIAA1409	321756	678	21	161037	43218	0	1	0	0	39	0	547434	0.721414	1
NUP214	759063	213	46	131310	41841	0	1	0	0	50	1	529866	0.721486	1
MED13L	186212	605	-12	142335	40050	0	1	0	0	50	0	480429	0.722013	1
AXL	1180169	214	15	57618	16929	0	1	0	0	20	0	210726	0.724186	1
SPAG17	192120	741	-7	148131	37197	0	1	0	0	50	1	566550	0.725168	1
NRG2	749094	290	57	55224	17136	0	1	0	0	50	3	397107	0.726946	1
ZFP30	484296	888	-51	34362	8190	0	1	0	0	14	4	110700	0.727204	1
TECPR1	464632	375	26	75717	21321	0	1	1	0	50	4	479880	0.729509	1
ZNF260	644122	889	-48	27072	6381	0	3	0	0	32	27	280359	0.731481	1
CPAMD8	947295	386	29	123642	37413	0	1	0	0	50	0	472131	0.732015	1
NCOA6	1006385	170	47	129906	38682	0	1	0	0	50	2	508383	0.737827	1
BCL9L	1488276	175	54	92664	29592	0	1	0	0	50	2	464940	0.740821	1
PTPRS	1002562	262	26	124704	37161	0	1	0	0	50	1	509256	0.746481	1
ZNF253	550586	609	-52	32769	8109	0	8	4	0	11	12	86697	0.747018	1
COL11A1	37620	742	-20	121194	36540	0	1	0	0	23	0	242370	0.747643	1
COL16A1	1126016	197	37	104733	32832	0	1	0	0	50	2	452043	0.748389	1
SPHKAP	93607	615	-9	108729	30294	0	1	0	0	50	2	467208	0.750323	1
FMN2	55160	851	-26	106326	35073	0	1	0	0	47	2	517302	0.750707	1
NFASC	388939	440	33	89631	25011	0	1	1	0	50	3	505476	0.753089	1
HRNR	486922	468	25	173223	57924	0	3	2	0	50	5	490743	0.754001	1
TUT1	2695768	217	42	56376	18549	0	1	0	0	49	20	599058	0.755948	1
NBAS	186706	1405	10	155772	41922	0	1	0	0	50	1	561663	0.758241	1
CLASP2	463864	393	9	98586	27477	0	1	0	0	18	0	299673	0.760453	1
HEG1	367509	177	50	86508	27216	0	1	0	0	50	3	424062	0.761942	1
MICAL1	328699	559	47	68616	20484	0	1	1	0	50	5	454563	0.762057	1
GPR112	380446	#NUM!	28	191763	60282	0	1	0	0	50	0	539883	0.762264	1
TNRC6B	502506	484	34	120474	33777	0	1	0	0	34	1	434349	0.763786	1
PIK3C2B	482894	188	34	105489	30402	0	1	0	0	42	1	409932	0.764197	1
PLXND1	754944	210	53	122688	37152	0	1	0	0	50	0	450738	0.765302	1
ATXN2	523776	302	42	84087	24939	0	1	0	0	50	3	453528	0.765754	1
ERN2	517081	598	33	61785	19458	0	1	0	0	8	0	81819	0.765807	1
ZNF233	618477	671	-31	44370	10413	0	1	1	0	50	14	456696	0.768833	1
SUPT6H	1673468	208	36	114723	29052	0	1	0	0	50	3	522999	0.769611	1
COL6A6	198659	527	16	146286	40932	0	1	0	0	50	1	518886	0.770041	1
COL22A1	5667	846	-22	105012	33687	0	1	0	0	50	2	480312	0.772456	1
SBNO2	2398425	234	17	89766	27225	0	1	1	0	50	5	682893	0.773033	1
SIPA1L3	688670	605	-17	111888	34506	0	1	0	0	34	0	390375	0.773061	1
FLG2	387153	671	6	148833	45135	0	40	12	0	11	12	110502	0.774341	1
DISP2	872646	184	42	85320	29052	0	1	0	0	49	4	514071	0.774932	1
C12orf51	704098	239	40	271980	79911	0	2	1	0	50	2	651951	0.777077	1
CHD9	228561	675	-9	187344	50094	0	1	0	0	43	1	624114	0.778311	1
ZNF530	532349	849	-37	38745	10071	0	2	0	0	31	17	278919	0.77894	1
COL27A1	224550	425	3	118134	39060	0	1	0	0	38	0	378432	0.779061	1
HEATR6	972352	235	18	75690	22158	0	1	0	0	28	1	259749	0.77976	1
DOCK6	1691034	233	32	131076	39942	0	1	0	0	50	1	534708	0.782038	1
DAB2IP	448984	475	22	73836	22284	0	1	2	0	50	7	591642	0.784269	1
ZNF568	265140	1008	-41	42732	9945	0	1	0	0	42	15	454140	0.786001	1
PKD1L2	290329	327	3	158598	47007	0	1	0	0	43	0	461943	0.786949	1
BTNL9	893236	602	29	34245	10251	0	1	0	0	4	0	39240	0.788423	1
LYST	438216	401	9	248058	65412	0	2	0	0	27	0	379809	0.79115	1
MYO5B	276079	530	40	122310	31671	0	1	0	0	50	1	417348	0.795465	1
ARID1B	143122	621	27	143163	41139	0	1	1	0	50	1	526986	0.799025	1
PKHD1	237026	946	0	262692	75510	0	1	0	0	50	0	547920	0.800176	1
MYH14	1215275	528	26	129924	39609	0	1	0	0	50	2	607743	0.800227	1
BTAF1	366076	306	22	121410	32490	0	2	0	0	15	0	181899	0.801508	1
MCM3AP	857856	624	60	126531	36900	0	1	1	0	50	3	530172	0.804304	1
STAB2	907417	599	10	169110	44946	0	1	1	0	50	2	549765	0.805034	1
DLC1	73786	559	-28	100152	27612	0	1	1	0	50	5	521001	0.805175	1
DCHS1	424523	491	17	197694	71577	0	3	2	0	50	5	570375	0.806027	1
MAN2B2	501896	278	33	64350	19458	0	1	0	0	22	0	199134	0.806795	1
PHLPP1	229775	442	34	107217	33669	0	1	2	0	50	4	602613	0.807554	1
USP24	447636	230	9	173655	45882	0	1	0	0	50	2	608004	0.808503	1
C3	740979	259	28	109098	30114	0	1	0	0	24	0	313497	0.80909	1
MAP1A	794398	269	37	173826	53514	0	2	0	0	18	0	261621	0.811368	1
PRR12	1906661	195	38	122841	43560	0	3	1	0	21	1	262026	0.817186	1
PLEC	2478735	247	25	304353	97353	0	3	1	0	28	2	588708	0.817331	1
MLL3	261375	616	16	315981	88155	0	2	0	0	16	0	242766	0.817905	1
RYR3	140241	806	-13	320868	84861	0	3	3	0	50	3	533304	0.81933	1
PLEKHG6	2670962	198	46	50724	16155	0	1	0	0	50	20	685008	0.819947	1
FNBP4	979103	158	19	65484	18702	0	1	0	0	16	0	165105	0.820913	1
FLNB	760236	182	43	169416	48906	0	1	0	0	50	1	540882	0.825728	1
C20orf117	802783	231	67	105147	32607	0	1	1	0	50	2	425367	0.826133	1
ZNF551	606379	849	-44	42858	10413	0	2	2	0	41	25	353250	0.827439	1
IQSEC2	886836	#NUM!	77	95562	30069	0	1	0	0	23	0	273195	0.830934	1
STAB1	1114087	192	48	167445	48258	0	1	0	0	50	1	540297	0.832913	1
INADL	274287	469	-3	117819	32679	0	1	0	0	43	3	444942	0.83445	1
RLF	698659	303	25	124218	31707	0	1	0	0	15	0	278883	0.83495	1
WDR26	519341	256	18	42948	12078	0	1	2	0	19	3	168930	0.843428	1
MASTL	386910	555	43	57402	15066	0	1	0	0	10	1	150498	0.845074	1
MAST4	36320	621	7	168174	50904	0	1	0	0	50	2	593712	0.845181	1
TNKS1BP1	929334	250	-20	107424	33894	0	1	2	0	50	5	528525	0.84668	1
TET1	824682	168	41	135648	38529	0	1	1	0	50	3	482679	0.848046	1
ABCA2	1951939	202	40	158400	48528	0	1	1	0	50	2	540819	0.852085	1
NRXN2	1897094	411	56	112059	36171	0	1	1	0	50	3	513306	0.853832	1
ZNF600	536540	1010	-40	47187	11538	0	5	0	0	12	14	119205	0.856081	1
ATAD2	544857	225	30	91728	23859	0	1	0	0	24	1	244854	0.856501	1
SPTBN4	915378	177	37	162936	51093	0	1	0	0	50	1	559386	0.858427	1
DUOX1	667418	544	27	100188	29088	0	3	2	0	15	2	209268	0.859327	1
TUSC1	#NUM!	#NUM!	#NUM!	12690	4563	0	1	1	0	4	1	37548	0.860037	1
LRP4	1227153	268	38	124740	33642	0	1	0	0	36	1	355662	0.864259	1
ODZ3	144640	636	-20	172800	48762	0	1	0	0	33	0	393948	0.866421	1
ALMS1	777501	590	22	264006	75978	0	4	0	0	8	0	205218	0.867139	1
SHANK2	544815	678	36	114741	34731	0	1	0	0	29	0	286668	0.867524	1
GNAS	1025539	416	11	96633	12717	0	1	0	0	50	2	342252	0.871631	1
MYO15A	911350	192	29	224235	68580	0	1	0	0	50	1	639945	0.873104	1
ZNF490	2001150	409	-6	34893	8469	0	1	2	0	16	6	158670	0.874892	1
SYCP2L	269928	483	20	55818	13167	0	1	4	0	8	4	70857	0.875002	1
TRRAP	1040178	470	42	248616	69255	0	2	0	0	20	0	340515	0.875149	1
BAT2L2	406372	793	2	177300	51606	0	2	0	0	21	0	220509	0.87592	1
PAN2	2869106	184	52	78291	21744	0	1	0	0	50	20	640548	0.87598	1
PRUNE2	178730	851	-15	198594	53559	0	1	0	0	50	2	521604	0.877512	1
KIAA0913	1009357	191	42	115704	36333	0	1	0	0	16	0	258669	0.878229	1
ZNF714	164756	1079	-42	36450	8829	0	13	3	0	2	6	26847	0.878588	1
DOCK3	395621	756	25	134901	35280	0	1	0	0	16	0	285705	0.879586	1
NAV3	23591	1077	-25	152217	43371	0	1	0	0	10	1	255699	0.879681	1
SPEN	823686	169	28	228204	70173	0	1	0	0	50	0	482283	0.881165	1
POLE	724450	495	35	149751	40734	0	1	1	0	50	5	632331	0.882634	1
EML3	2695768	217	42	56997	17928	0	1	0	0	49	20	599058	0.884498	1
ZFHX4	72333	731	8	230139	63918	0	1	1	0	50	4	682551	0.885349	1
KCTD8	73476	1109	-10	29601	8901	0	1	1	0	12	2	106074	0.885976	1
ATP1A2	835734	386	23	65799	19278	0	1	1	0	13	1	170649	0.886942	1
ZNF93	525535	761	-55	40707	9918	0	3	3	0	7	4	61659	0.889665	1
NCOR2	1239461	472	37	160416	48915	0	1	1	0	50	2	533727	0.890978	1
UBXN6	2078211	278	37	28620	8316	0	1	0	0	7	1	74106	0.895327	1
HKR1	228816	939	-63	42399	11493	0	1	0	0	16	5	149454	0.895382	1
ABCC9	529911	984	-17	104652	28728	0	1	0	0	29	3	262134	0.900796	1
CR2	447441	354	30	71064	19521	0	1	0	0	22	2	169344	0.901995	1
IRS2	217826	438	4	80307	28260	0	1	0	0	15	0	153243	0.906352	1
PPFIBP2	104307	853	12	57816	15705	0	1	0	0	11	1	126729	0.90645	1
MADCAM1	1509324	255	-16	23238	8271	0	1	2	0	10	3	83007	0.913686	1
XRN1	502945	403	29	114138	28611	0	1	0	0	15	1	225189	0.914711	1
ZNF14	635741	545	-30	42327	10080	0	1	2	0	21	6	157014	0.918037	1
MYO7B	528013	229	36	137718	38727	0	1	0	0	32	1	310149	0.920217	1
VWF	1716132	481	15	183033	50355	0	1	2	0	50	3	534231	0.921026	1
ZFP112	705123	671	-38	60363	14103	0	1	2	0	50	22	446139	0.922341	1
IGFN1	572258	333	23	231921	70992	0	1	1	0	50	3	585612	0.923028	1
ZNF135	1187584	694	-42	46818	12042	0	1	0	0	50	24	441756	0.923109	1
LAMA2	67993	771	-6	204984	54891	0	1	0	0	31	0	340353	0.923507	1
RANBP2	365106	418	20	208881	55368	0	1	2	0	50	4	539829	0.923844	1
EPPK1	2376841	247	22	146133	50022	0	1	1	0	24	4	517500	0.924108	1
ZNF559	401242	705	-65	35379	8712	0	1	2	0	18	10	165006	0.925237	1
PLEKHG4B	836250	543	14	80514	24408	0	1	0	0	11	0	145656	0.926064	1
POLQ	292766	680	7	167994	45009	0	1	0	0	7	0	103995	0.927108	1
FN1	585272	533	13	161082	45333	0	1	0	0	31	0	259812	0.933229	1
ZNF480	526380	960	-32	35208	8640	0	1	1	0	41	35	391833	0.934115	1
CSMD1	10896	1290	-36	228924	62244	0	1	1	0	27	1	427824	0.936549	1
ISM2	504548	359	47	37602	9432	0	1	2	0	12	2	90279	0.937103	1
ZNF502	433000	541	28	35829	8532	0	4	4	0	7	4	48744	0.937126	1
CACNA1C	457513	765	26	153855	43515	0	2	0	0	0	0	43515	0.93794	1
ZNF527	228816	939	-63	40509	9333	0	1	2	0	31	20	270225	0.938308	1
CEP350	446036	211	16	203157	53397	0	1	0	0	30	0	293661	0.939898	1
DNAH1	1095946	229	55	277893	76023	0	1	0	0	33	0	446427	0.941132	1
ACACB	528828	519	29	159624	45117	0	2	0	0	8	0	86895	0.942717	1
ZNF536	106911	926	-73	81963	23850	0	1	1	0	50	16	467307	0.944686	1
SDK1	48060	954	-23	141201	42885	0	1	1	0	35	4	447318	0.945279	1
TRIOBP	1114524	180	74	152640	49482	0	1	0	0	25	0	252558	0.94738	1
DAPK1	141078	494	26	92439	26064	0	1	0	0	9	1	168678	0.947532	1
ZNF85	157327	1055	-68	39321	9279	0	10	11	0	0	11	9279	0.948994	1
SRRM2	1717244	210	42	165069	59436	0	1	0	0	23	2	324279	0.95424	1
ZNF493	166321	1140	-56	52137	12609	0	10	8	0	2	26	32337	0.954444	1
ZNF121	706527	642	-58	25560	6327	0	1	2	0	15	16	126027	0.958567	1
ANK3	213806	634	-8	286785	81414	0	1	1	0	40	3	574101	0.958786	1
ZNF264	407201	924	-63	40491	10701	0	1	0	0	7	3	77553	0.960844	1
MUC6	1429028	466	43	151542	49608	0	1	0	0	19	2	309429	0.961314	1
PTPRT	17956	1018	-72	94968	26721	0	1	0	0	30	1	161505	0.96302	1
ZNF257	75568	1305	-69	37080	8928	0	13	8	0	0	8	8928	0.965544	1
MUC2	1467711	466	43	179424	53856	0	1	0	0	20	1	295983	0.965589	1
ZNF529	644122	889	-48	37512	8604	0	1	1	0	32	27	280359	0.967368	1
LRP1B	8988	1120	-11	308457	73863	0	2	0	0	12	0	244323	0.969247	1
RBM28	906031	255	22	50787	12717	0	1	3	0	17	5	125910	0.969704	1
CHD7	248521	572	45	194004	52722	0	1	2	0	50	5	456480	0.969712	1
DNAH8	229301	845	25	297432	75951	0	1	0	0	24	0	339282	0.970833	1
ZNF611	536540	1010	-40	46287	11223	0	3	0	0	23	30	240102	0.974112	1
MYH11	435762	283	29	131841	33966	0	2	0	0	4	0	59985	0.974334	1
ZNF880	526380	960	-32	37890	9306	0	1	2	0	31	33	298134	0.974447	1
FRY	221552	488	40	196839	53775	0	1	0	0	21	2	282060	0.974702	1
ZNF765	374515	876	-62	34641	8127	0	1	0	0	8	7	91908	0.97525	1
TTN	172693	713	23	2344086	664983	0	7	3	0	2	3	679860	0.976454	1
CELSR1	467110	260	11	188712	59175	0	4	1	0	9	1	159228	0.976524	1
ZNF844	#NUM!	#NUM!	#NUM!	43515	10836	0	2	2	0	4	2	43821	0.977464	1
ZNF345	352375	976	-36	32022	7695	0	2	2	0	4	4	41715	0.980807	1
PKD1	1696923	224	41	263808	89676	0	1	2	0	50	3	569628	0.981518	1
CACNA1E	111356	832	10	147762	41157	0	1	1	0	5	1	87966	0.98181	1
ZNF468	557083	1008	-39	34308	8379	0	2	2	0	16	25	166194	0.98248	1
OLFM1	199862	446	28	30663	8001	0	1	1	0	6	1	42165	0.982598	1
ZNF28	557083	1008	-39	43587	10467	0	2	1	0	25	34	257454	0.982869	1
TNRC18	1893797	256	14	182790	60723	0	1	0	0	20	2	293265	0.983447	1
ZNF519	134820	933	-24	35739	8298	0	3	2	0	4	2	32535	0.983568	1
ZNF676	58109	1305	-63	38862	9063	0	5	2	0	9	23	95634	0.984979	1
ZNF816A	425659	984	-56	42867	10269	0	2	1	0	8	10	83808	0.985139	1
ZNF320	557083	1008	-39	33435	8199	0	1	1	0	25	34	257454	0.985172	1
ZNF678	606105	575	-6	38322	9063	0	13	4	0	2	4	20655	0.986313	1
ZNF98	38548	1322	-77	37719	9018	0	1	1	0	4	2	35523	0.988479	1
ZFP14	784358	758	-67	35388	8244	0	2	1	0	11	15	101016	0.98909	1
ZNF470	135553	817	-69	47079	11511	0	2	3	0	7	7	76329	0.989595	1
ZNF682	468677	845	-59	32985	7812	0	6	18	0	0	18	7812	0.989886	1
PLXNB2	939384	257	70	118008	34731	0	2	0	0	6	0	90504	0.990266	1
ZNF699	401242	705	-65	42372	10143	0	2	3	0	6	5	51273	0.990875	1
ZNF429	164342	1162	-59	44145	10854	0	29	9	0	0	9	10854	0.991278	1
FASN	3850694	197	34	158040	49968	0	1	0	0	16	0	162360	0.991919	1
ZNF83	563874	1010	-41	33759	8118	0	1	2	0	25	39	247635	0.993257	1
TACC2	233439	340	9	185373	57762	0	1	0	0	11	0	154251	0.993267	1
ZNF426	706527	642	-58	36486	9009	0	1	2	0	15	16	126027	0.993268	1
ZNF808	546511	1005	-53	58869	14679	0	7	2	0	6	10	66573	0.993808	1
OBSCN	698626	316	9	524601	164790	0	3	1	0	18	1	347877	0.994076	1
ZNF829	308757	976	-38	33948	8388	0	1	2	0	4	4	41715	0.996224	1
DMXL1	305800	381	28	196857	52947	0	1	0	0	1	0	58797	0.996391	1
ZNF626	222609	1011	-67	35937	8721	0	2	2	0	3	7	42777	0.996471	1
MAP1B	410285	427	30	155925	44712	0	1	0	0	9	0	111078	0.996635	1
ZNF540	382032	888	-56	43551	10422	0	1	3	0	10	11	95355	0.997524	1
FAT2	731456	563	27	272628	82152	0	1	0	0	0	0	82152	0.997718	1
ZNF836	460879	901	-41	60930	15237	0	6	5	0	8	12	82368	0.997731	1
AHNAK2	854493	205	30	359019	111105	0	2	0	0	7	0	181503	0.997866	1
ZNF99	83716	1439	-72	68922	15777	0	1	1	0	5	3	61173	0.998056	1
ERBB2	1284992	226	38	80595	23949	0	1	0	0	11	1	69975	0.998094	1
C11orf41	826778	524	19	116055	36333	0	1	0	0	11	0	78786	0.998123	1
MUC16	551668	537	-61	883845	300321	0	9	3	0	2	3	310464	0.998146	1
ZNF208	87537	1261	-66	84456	19629	0	11	1	0	0	1	19629	0.998174	1
ZNF677	427680	921	-46	38799	8910	0	1	1	0	4	5	39186	0.998644	1
HERC2	219134	1011	-32	311103	90468	0	1	1	0	16	1	248976	0.998711	1
GPR98	115632	755	-2	405063	115470	0	1	0	0	9	0	235431	0.998717	1
ARGLU1	169398	1237	11	17550	4968	0	3	2	0	1	2	13590	0.998738	1
TTLL5	415501	540	40	84303	22887	0	1	0	0	4	1	58824	0.998762	1
SYNE2	525935	430	41	460035	113202	0	2	0	0	6	0	188685	0.998917	1
EHMT1	977227	583	38	85662	23688	0	1	0	0	4	0	58230	0.998956	1
FRAS1	244829	726	0	263853	71109	0	1	0	0	8	0	150822	0.999079	1
ZNF709	1754294	593	0	42462	9864	0	1	3	0	3	3	38673	0.999137	1
ZNF681	445524	1441	-58	42597	10053	0	5	4	0	5	22	63522	0.999255	1
ANGPTL6	1675365	272	15	29205	9540	0	2	0	0	1	0	15273	0.999305	1
ZNF616	460879	901	-41	50868	12798	0	1	3	0	8	12	82368	0.999322	1
RSF1	577731	354	33	94590	23832	0	1	0	0	3	0	51561	0.999366	1
ZNF431	173248	1093	-42	38223	8946	0	3	2	0	2	6	26847	0.999462	1
MUC17	1124475	272	43	270081	95283	0	61	18	0	1	18	106632	0.999514	1
FSIP2	44989	953	4	450909	118278	0	1	0	0	5	0	160821	0.999624	1
NEB	248944	641	13	576189	136800	0	1	1	0	24	1	341415	0.999695	1
ZNF138	213856	1035	-19	24516	5535	0	5	2	0	1	2	12303	0.999709	1
ZNF708	170282	1121	-57	37134	8874	0	9	9	0	1	17	21483	0.999734	1
ZNF160	395233	946	-48	53415	13356	0	6	4	0	7	20	73017	0.999747	1
GOLGB1	300562	591	28	213840	52488	0	3	0	0	1	0	58338	0.999817	1
FAT3	32222	1011	-33	288387	83457	0	1	0	0	6	0	133434	0.999824	1
KIF2B	930	1125	-86	42417	12177	0	1	0	0	1	0	20097	0.999828	1
ZNF695	385851	535	-5	34182	7938	0	7	11	0	0	11	7938	0.999835	1
SYNE1	79159	579	3	582318	148464	0	3	0	0	3	0	164259	0.999858	1
ZNF461	627070	922	-29	37665	8559	0	1	4	0	3	7	34083	0.999867	1
ZFP2	95669	845	10	30231	7299	0	2	3	0	2	4	20583	0.999875	1
MACF1	767679	401	25	485964	130716	0	1	0	0	4	0	171378	0.999877	1
PCLO	42656	1075	-27	324279	95301	0	2	0	0	2	0	105021	0.999881	1
FAT4	15815	726	-10	312633	92637	0	1	0	0	3	0	135135	0.999883	1
ZNF283	464802	286	11	44910	10548	0	2	3	0	2	3	23778	0.999885	1
PRKDC	902699	459	27	271890	71766	0	1	0	0	9	0	117567	0.999887	1
PKD1L1	239031	377	12	183978	52920	0	1	0	0	3	0	78354	0.999906	1
ZNF716	#NUM!	#NUM!	#NUM!	32517	7983	0	7	4	0	0	4	7983	0.999916	1
HERC1	706823	369	40	312471	89667	0	1	0	0	4	0	129222	0.999918	1
MICAL3	415161	288	11	143865	41517	0	1	0	0	3	0	65970	0.999927	1
FREM2	173964	1042	-10	199719	59535	0	1	1	0	3	1	99504	0.999952	1
ZNF486	375734	904	-57	30690	7326	0	6	4	0	1	7	17748	0.999952	1
ZNF273	217076	1017	-15	37215	9333	0	4	7	0	3	7	18765	0.99996	1
ZNF254	384073	1381	-62	43326	10458	0	3	3	0	2	7	26433	0.99996	1
PLB1	478034	172	32	98937	26343	0	1	0	0	3	0	38871	0.999962	1
PKHD1L1	134643	732	6	276642	75438	0	2	0	0	0	0	75438	0.999963	1
TRIM49	151171	1107	-28	30069	7272	0	1	1	0	1	1	13050	0.999964	1
ZNF91	410897	1524	-57	77733	19143	0	12	5	0	2	9	35118	0.99997	1
ZNF354A	395801	765	5	39411	10107	0	1	0	0	1	0	13356	0.999981	1
UBR4	787493	414	33	336672	94626	0	2	0	0	0	0	94626	0.999982	1
ZNF43	123927	1235	-66	53370	12564	0	11	5	0	1	11	21195	0.999983	1
ASPM	221779	614	-25	225756	58878	0	1	0	0	1	0	73935	0.999988	1
AHNAK	2746294	204	49	373671	106848	0	10	18	0	3	18	123048	0.999988	1
C15orf2	179638	1121	-44	69867	23850	0	1	0	0	0	0	23850	0.999989	1
ZNF564	2026532	472	-13	36405	8793	0	1	3	0	2	5	24012	0.999992	1
ZNF100	144970	1235	-65	35784	8631	0	9	6	0	1	11	21195	0.999993	1
TRIO	518529	557	29	202023	55017	0	1	0	0	4	0	71847	0.999993	1
ZNF721	553434	644	19	60192	14868	0	4	16	0	0	16	14868	0.999994	1
FAT1	351973	513	-13	291366	83151	0	1	0	0	2	0	90243	0.999996	1
C22orf30	547970	268	36	137358	37818	0	1	0	0	0	0	37818	0.999997	1
NUMA1	747702	311	59	134712	39384	0	1	0	0	1	0	42984	0.999997	1
ZNF117	216422	994	-9	31932	7488	0	4	6	0	0	6	7488	0.999997	1
ZNF420	262327	1018	-64	45270	10863	0	2	5	0	2	7	25506	0.999999	1
LRP1	2190357	238	60	298845	78804	0	2	0	0	0	0	78804	0.999999	1
ZNF675	451758	1464	-69	37611	8802	0	3	10	0	1	14	18855	0.999999	1
PPP2R1A	478211	896	-38	37854	11448	0	1	0	0	0	0	11448	0.999999	1
HSPG2	481189	179	27	279693	86481	0	1	0	0	1	0	88839	0.999999	1
ZNF665	392290	946	-49	44289	11034	0	4	1	0	0	1	11034	0.999999	1
ZNF107	200262	1062	-11	51426	12294	0	14	9	0	0	9	12294	0.999999	1
ZNF534	548808	989	-53	44082	10917	0	1	0	0	0	0	10917	0.999999	1
ZNF679	#NUM!	#NUM!	#NUM!	27306	6552	0	5	4	0	0	4	6552	1	1
ZNF141	427337	756	5	31428	7425	0	3	4	0	0	4	7425	1	1
CGRRF1	559596	348	34	22050	5517	0	2	2	0	0	2	5517	1	1
ZNF347	392290	946	-49	54765	13788	0	3	11	0	1	14	22797	1	1
ZNF737	#NUM!	#NUM!	#NUM!	35163	8658	0	2	4	0	0	4	8658	1	1
ZNF766	495542	909	-36	30861	7506	0	3	3	0	0	3	7506	1	1
ZNF813	361546	876	-58	40464	9918	0	2	4	0	0	4	9918	1	1
SPEG	581956	335	35	200817	68481	0	1	2	0	0	2	68481	1	1
ZNF841	#NUM!	#NUM!	#NUM!	60120	15237	0	7	8	0	0	8	15237	1	1
A1BG	1621097	406	-25	30942	10044	0	0	0	0	50	10	502578	1	1
A1CF	113129	613	19	41256	11610	0	0	0	0	50	1	508635	1	1
A2BP1	2474	1138	-47	30726	8127	0	0	0	0	34	6	439065	1	1
A2LD1	#NUM!	#NUM!	#NUM!	9378	3204	0	0	0	0	50	3	1033083	1	1
A2M	348389	364	17	96273	26982	0	0	0	0	50	2	663102	1	1
A2ML1	300254	407	12	95400	26262	0	0	0	0	50	1	609876	1	1
A4GALT	808038	168	72	21771	7011	0	0	0	0	50	2	494271	1	1
A4GNT	190056	464	9	21825	6012	0	0	0	0	50	3	564345	1	1
AAAS	1701810	166	58	35073	10908	0	0	0	0	50	1	522126	1	1
AACS	894670	306	13	44640	11709	0	0	0	0	50	5	496710	1	1
AADAC	200470	526	2	25722	7164	0	0	0	0	50	1	598140	1	1
AADACL2	91028	611	-5	25929	7065	0	0	0	0	50	3	575946	1	1
AADACL3	145424	454	23	22635	6282	0	0	0	0	50	3	497043	1	1
AADACL4	145424	454	23	25749	7623	0	0	0	0	50	3	497043	1	1
AADAT	132912	831	-13	28665	7245	0	0	0	0	50	3	628254	1	1
AAGAB	312039	320	45	21123	5445	0	0	0	0	50	4	564561	1	1
AAK1	639466	309	35	62244	17838	0	0	0	0	50	2	621693	1	1
AAMP	730654	197	33	28404	7965	0	0	0	0	50	3	467928	1	1
AANAT	1202221	197	29	15804	5013	0	0	0	0	50	1	524538	1	1
AARS	1335968	139	42	62883	17766	0	0	0	0	50	2	569817	1	1
AARS2	1037256	312	54	62100	20088	0	0	0	0	50	0	499779	1	1
AARSD1	1507064	201	26	39789	10701	0	0	0	0	50	1	445401	1	1
AASDH	639545	594	5	71037	19494	0	0	0	0	50	3	667359	1	1
AASDHPPT	86519	753	-16	20412	5238	0	0	0	0	50	0	593784	1	1
AASS	57655	988	-13	61128	16443	0	0	0	0	50	2	617454	1	1
AATF	668463	384	16	37188	9441	0	0	0	0	50	1	516546	1	1
AATK	1737949	243	22	84762	28071	0	0	0	0	50	2	609291	1	1
ABAT	402778	358	-10	33480	8721	0	0	0	0	50	1	528579	1	1
ABCA1	195112	637	-18	147996	40518	0	0	0	0	3	0	55521	1	1
ABCA10	137274	415	-43	103050	25902	0	0	1	0	50	2	563112	1	1
ABCA12	526764	857	9	170946	45729	0	0	0	0	50	0	538038	1	1
ABCA13	93300	878	-11	325575	86229	0	0	0	0	26	1	483462	1	1
ABCA3	2220466	233	46	109098	32247	0	0	0	0	50	1	558108	1	1
ABCA4	512482	370	-2	148140	41346	0	0	0	0	50	0	427995	1	1
ABCA5	52620	314	-50	109593	27594	0	0	0	0	50	1	564840	1	1
ABCA7	2387949	206	26	134550	44217	0	0	0	0	7	0	123804	1	1
ABCA8	295848	637	-41	104625	27513	0	0	0	0	50	1	540846	1	1
ABCA9	263023	602	-42	107451	28278	0	0	0	0	50	1	552717	1	1
ABCB1	287293	822	0	83439	23238	0	0	0	0	50	0	499671	1	1
ABCB10	255826	277	20	45954	15255	0	0	0	0	50	0	496746	1	1
ABCB11	223582	560	1	86265	23733	0	0	0	0	50	2	517518	1	1
ABCB5	164218	648	4	83106	22707	0	0	0	0	50	2	481005	1	1
ABCB6	773232	177	36	53523	16704	0	0	0	0	50	3	504711	1	1
ABCB7	183021	#NUM!	-5	48933	13869	0	0	0	0	50	0	491940	1	1
ABCB8	622098	373	41	44946	14967	0	0	0	0	50	1	635580	1	1
ABCB9	1093113	196	47	48258	15057	0	0	1	0	50	1	583857	1	1
ABCC1	409366	264	33	98910	28422	0	0	0	0	50	1	464787	1	1
ABCC10	1270265	230	49	89910	30807	0	0	0	0	17	1	221049	1	1
ABCC2	1035115	171	30	100251	28323	0	0	0	0	50	2	480231	1	1
ABCC3	1585602	196	18	98847	30429	0	0	0	0	50	0	613980	1	1
ABCC5	1425631	375	43	93852	26892	0	0	0	0	50	5	678879	1	1
ABCC6	385823	188	23	96453	30798	0	0	0	0	50	0	557343	1	1
ABCC8	454503	598	14	102114	30132	0	0	1	0	40	2	433404	1	1
ABCD1	1910154	#NUM!	37	46251	15147	0	0	0	0	50	3	574227	1	1
ABCD2	70113	596	-16	47754	13239	0	0	0	0	50	0	570429	1	1
ABCD3	459824	348	-8	44928	11745	0	0	0	0	50	3	575748	1	1
ABCD4	652027	358	47	39951	11160	0	0	0	0	50	2	511065	1	1
ABCE1	189309	1139	32	40302	10215	0	0	0	0	50	0	520875	1	1
ABCF1	2080582	271	32	56619	14553	0	0	0	0	16	1	193860	1	1
ABCF2	610106	290	32	41967	11142	0	0	0	0	50	1	585765	1	1
ABCF3	1460188	257	49	46449	13221	0	0	0	0	50	3	523944	1	1
ABCG1	289449	464	75	47331	13770	0	0	0	0	50	1	434115	1	1
ABCG4	1258103	195	57	41580	12339	0	0	0	0	50	1	593667	1	1
ABCG5	544941	480	35	41706	12402	0	0	0	0	50	2	621990	1	1
ABCG8	501561	480	30	43542	12402	0	0	0	0	50	1	619020	1	1
ABHD1	1214097	238	50	25929	7929	0	0	0	0	50	3	574965	1	1
ABHD10	239044	250	10	19719	5634	0	0	0	0	50	2	533385	1	1
ABHD11	1082063	214	54	25506	8001	0	0	0	0	50	0	626445	1	1
ABHD12	608597	348	-3	27621	7614	0	0	0	0	50	1	482994	1	1
ABHD12B	411016	431	41	19701	5139	0	0	0	0	50	3	621900	1	1
ABHD13	71759	952	-32	21429	6057	0	0	0	0	50	2	459144	1	1
ABHD14A	1045639	224	36	16695	5769	0	0	0	0	50	1	450027	1	1
ABHD14B	1045639	224	36	13095	4320	0	0	0	0	50	1	450027	1	1
ABHD15	802576	353	23	28350	9801	0	0	0	0	50	1	535554	1	1
ABHD2	639252	388	22	27981	7497	0	0	0	0	50	1	676881	1	1
ABHD3	269726	244	57	26694	7380	0	0	0	0	50	4	513027	1	1
ABHD4	975314	380	49	22149	6336	0	0	0	0	50	3	609003	1	1
ABHD5	103561	437	33	22725	6273	0	0	0	0	50	0	622755	1	1
ABHD6	611196	221	43	22230	6012	0	0	0	0	50	0	526608	1	1
ABHD8	842088	211	43	27216	8856	0	0	0	0	50	1	547074	1	1
ABI2	415048	298	23	30762	8766	0	0	0	0	50	3	511830	1	1
ABI3	816202	346	24	22941	7542	0	0	0	0	50	1	616311	1	1
ABI3BP	459170	548	-1	71523	19359	0	0	1	0	33	2	407079	1	1
ABL2	328468	301	6	78102	23202	0	0	0	0	50	0	618147	1	1
ABLIM1	267957	257	13	55089	14490	0	0	0	0	50	1	505494	1	1
ABLIM2	172573	230	36	44469	11421	0	0	0	0	50	0	464004	1	1
ABLIM3	339889	423	17	46170	11718	0	0	0	0	50	3	548883	1	1
ABO	1865433	416	45	22689	6741	0	0	0	0	50	3	454212	1	1
ABP1	763140	604	19	47142	14256	0	0	0	0	50	2	598032	1	1
ABR	1346718	270	22	59652	16137	0	0	0	0	50	0	508446	1	1
ABRA	113560	708	18	24372	6732	0	0	0	0	50	1	486153	1	1
ABT1	411992	498	24	17118	5265	0	0	0	0	50	5	682236	1	1
ABTB1	679358	336	45	31041	9000	0	0	0	0	50	3	532197	1	1
ABTB2	769733	368	32	54216	15552	0	0	0	0	50	1	524844	1	1
ACAA1	302137	411	32	27225	8388	0	0	0	0	50	2	525807	1	1
ACAA2	290591	530	35	25803	7407	0	0	0	0	50	1	489537	1	1
ACACA	526151	346	13	157446	43083	0	0	0	0	7	0	111555	1	1
ACAD8	270350	623	21	27234	7596	0	0	0	0	50	1	452484	1	1
ACAD9	1117839	382	54	40680	11538	0	0	0	0	50	0	516492	1	1
ACADL	190249	696	2	28350	7641	0	0	0	0	50	1	510705	1	1
ACADS	1741363	349	42	26550	7875	0	0	0	0	50	1	476010	1	1
ACADSB	256010	673	17	28521	7632	0	0	0	0	50	1	473247	1	1
ACAP1	1911735	206	36	48051	14292	0	0	0	0	50	3	558000	1	1
ACAP2	431673	561	43	52686	12789	0	0	0	0	12	0	121401	1	1
ACAP3	1744013	273	28	54639	15534	0	0	0	0	50	2	576360	1	1
ACAT1	417904	695	19	27972	7938	0	0	0	0	50	0	749421	1	1
ACAT2	648197	420	22	25605	7497	0	0	0	0	50	0	630540	1	1
ACBD4	806811	207	32	25524	3960	0	0	0	0	50	1	562464	1	1
ACBD5	383472	555	36	35307	8595	0	0	0	0	50	0	479880	1	1
ACBD6	543108	445	12	18684	4995	0	0	0	0	50	1	518202	1	1
ACBD7	254900	620	21	6138	1449	0	0	0	0	50	2	427086	1	1
ACCN1	34504	1007	-15	47655	14040	0	0	0	0	50	0	616743	1	1
ACCN2	1003045	211	56	37602	10161	0	0	0	0	50	0	501957	1	1
ACCN3	622098	373	41	37143	10188	0	0	0	0	50	1	635580	1	1
ACCN4	554323	403	33	41805	13194	0	0	0	0	50	1	493227	1	1
ACCN5	43787	643	-2	33606	8406	0	0	0	0	50	0	529515	1	1
ACCS	345807	680	3	33012	9108	0	0	0	0	50	14	544014	1	1
ACCSL	389604	680	1	37521	10080	0	0	0	0	50	15	492588	1	1
ACD	1065785	147	41	34362	11430	0	0	0	0	50	0	712188	1	1
ACE	874574	267	-20	89370	24651	0	0	0	0	50	5	519183	1	1
ACE2	179295	#NUM!	32	53901	13248	0	0	0	0	50	0	593685	1	1
ACER1	943949	407	31	17478	4581	0	0	0	0	50	1	457173	1	1
ACER2	496889	421	24	18009	4887	0	0	0	0	50	2	587889	1	1
ACER3	279729	351	36	18261	4527	0	0	0	0	50	1	465624	1	1
ACHE	1339207	433	48	40257	13581	0	0	0	0	50	2	605556	1	1
ACIN1	1261207	185	41	88596	26073	0	0	1	0	50	3	545382	1	1
ACLY	1857838	191	33	72135	20151	0	0	0	0	42	1	485433	1	1
ACMSD	275440	496	15	22626	5697	0	0	0	0	50	2	462744	1	1
ACN9	146007	987	-9	8136	2178	0	0	0	0	50	8	516699	1	1
ACO1	290567	424	-18	58221	16029	0	0	0	0	50	2	472284	1	1
ACO2	1474160	162	69	50553	14598	0	0	0	0	50	1	479511	1	1
ACOT1	#NUM!	#NUM!	#NUM!	25857	8541	0	0	0	0	50	3	1010817	1	1
ACOT11	688014	415	18	43299	12105	0	0	0	0	50	1	567792	1	1
ACOT12	114956	831	16	36756	9846	0	0	0	0	50	1	450081	1	1
ACOT13	421216	362	24	9288	2727	0	0	0	0	50	4	503217	1	1
ACOT2	606300	169	39	29646	9774	0	0	0	0	50	0	521010	1	1
ACOT4	606300	169	39	26118	8280	0	0	0	0	50	0	521010	1	1
ACOT6	606300	169	39	13383	3627	0	0	0	0	50	0	521010	1	1
ACOT7	643590	176	26	29916	8721	0	0	0	0	50	0	472320	1	1
ACOT8	742720	180	48	20961	5904	0	0	0	0	50	1	389439	1	1
ACOT9	473183	#NUM!	48	30582	7407	0	0	0	0	50	3	503325	1	1
ACOX1	1667990	194	22	46899	12609	0	0	0	0	50	0	687987	1	1
ACOX2	551037	265	33	44289	12519	0	0	0	0	50	1	535140	1	1
ACOX3	138504	332	47	45603	13014	0	0	0	0	50	1	495468	1	1
ACOXL	#NUM!	#NUM!	#NUM!	38331	10566	0	0	0	0	50	3	1012842	1	1
ACP1	304765	624	-18	14616	3042	0	0	0	0	50	4	448506	1	1
ACP5	1152381	272	31	20421	6363	0	0	0	0	50	0	495351	1	1
ACP6	#NUM!	#NUM!	#NUM!	28116	7659	0	0	0	0	50	3	1009935	1	1
ACPL2	333903	352	22	30987	8514	0	0	0	0	50	4	594333	1	1
ACPP	210154	765	13	28260	7380	0	0	0	0	50	0	556074	1	1
ACPT	652250	593	27	26496	9225	0	0	0	0	50	3	567990	1	1
ACR	669934	295	41	26406	8316	0	0	0	0	50	1	517635	1	1
ACRBP	2816983	210	61	35352	9738	0	0	0	0	50	22	646155	1	1
ACRC	848605	#NUM!	39	46287	11061	0	0	0	0	50	0	390258	1	1
ACRV1	564542	595	13	17523	4347	0	0	0	0	50	2	573840	1	1
ACSBG1	421357	314	52	47052	13131	0	0	0	0	50	0	509427	1	1
ACSF2	1332860	200	23	40212	11304	0	0	0	0	50	1	611253	1	1
ACSF3	1277584	239	40	36405	11304	0	0	0	0	50	3	570393	1	1
ACSL1	311713	515	30	46242	12537	0	0	0	0	50	2	598077	1	1
ACSL3	261505	361	14	47340	12573	0	0	0	0	50	0	565398	1	1
ACSL4	209488	#NUM!	44	46818	12258	0	0	0	0	50	5	633060	1	1
ACSL5	184750	409	-4	48996	13104	0	0	0	0	50	1	501552	1	1
ACSL6	331471	484	25	49419	13545	0	0	0	0	50	2	604143	1	1
ACSM1	175989	641	11	37719	10449	0	0	0	0	50	1	627516	1	1
ACSM2A	181483	823	6	37710	10512	0	0	0	0	50	0	464139	1	1
ACSM2B	166410	726	-6	37728	10494	0	0	0	0	50	1	519156	1	1
ACSM3	211686	580	23	42111	11295	0	0	0	0	50	1	512829	1	1
ACSM4	1157790	439	27	38034	10323	0	0	0	0	50	2	521856	1	1
ACSM5	181483	823	6	37512	10872	0	0	0	0	50	0	464139	1	1
ACSS1	572146	563	-18	44226	13068	0	0	0	0	50	4	518589	1	1
ACSS2	1004645	205	44	47070	12789	0	0	0	0	50	1	660510	1	1
ACSS3	26211	1037	-20	44496	12825	0	0	0	0	50	3	559827	1	1
ACTA1	243405	361	29	24453	6813	0	0	0	0	50	1	510003	1	1
ACTBL2	160055	456	3	23598	6993	0	0	0	0	50	0	462069	1	1
ACTC1	521214	306	-1	24399	6867	0	0	0	0	50	1	590553	1	1
ACTG1	3582152	268	26	23994	7002	0	0	0	0	50	0	454230	1	1
ACTG2	1036341	284	45	24687	6768	0	0	0	0	50	19	624816	1	1
ACTL6A	399933	477	11	29007	7335	0	0	0	0	50	1	539964	1	1
ACTL6B	1884430	247	60	28251	7740	0	0	0	0	50	2	580905	1	1
ACTL7A	336944	471	9	27207	8109	0	0	0	0	50	0	504153	1	1
ACTL7B	336944	471	9	25785	8019	0	0	0	0	50	0	504153	1	1
ACTL8	249962	416	27	22995	6948	0	0	0	0	50	2	519435	1	1
ACTL9	536422	487	-47	25137	8694	0	0	0	0	50	15	782118	1	1
ACTN1	609757	344	44	60570	15813	0	0	0	0	50	1	600255	1	1
ACTN2	427180	682	-10	59535	15120	0	0	0	0	50	1	376524	1	1
ACTN3	1343990	194	62	59022	16254	0	0	0	0	50	1	505674	1	1
ACTN4	1596646	322	36	60507	15579	0	0	0	0	50	0	530973	1	1
ACTR10	291132	545	21	27558	7623	0	0	0	0	50	0	554400	1	1
ACTR1A	871726	178	41	24660	6957	0	0	0	0	50	2	545724	1	1
ACTR1B	362146	520	25	24507	7110	0	0	0	0	50	0	648018	1	1
ACTR3	402980	629	15	27837	7290	0	0	0	0	50	3	537120	1	1
ACTR3B	190917	535	5	27765	7362	0	0	0	0	50	1	518715	1	1
ACTR3C	#NUM!	#NUM!	#NUM!	14103	3744	0	0	0	0	50	3	1006020	1	1
ACTR5	358558	551	35	38907	11259	0	0	0	0	50	0	530001	1	1
ACTR6	184664	650	9	26901	6390	0	0	0	0	50	1	604197	1	1
ACTR8	128709	552	39	40968	11007	0	0	0	0	50	0	431343	1	1
ACTRT1	938	#NUM!	-35	23580	6957	0	0	0	0	50	2	609570	1	1
ACTRT2	308009	634	19	23472	7200	0	0	0	0	50	1	495360	1	1
ACVR1	81110	935	2	33462	8820	0	0	0	0	50	0	581922	1	1
ACVR1B	493265	371	27	35361	9972	0	0	0	0	50	4	418887	1	1
ACVR1C	79510	911	7	31986	8892	0	0	0	0	50	3	492831	1	1
ACVR2A	90992	951	-2	34029	8685	0	0	0	0	50	1	518040	1	1
ACVR2B	337567	514	28	33237	9450	0	0	0	0	50	3	608058	1	1
ACVRL1	493265	371	27	32265	9531	0	0	0	0	50	4	418887	1	1
ACY1	1045639	224	36	27090	7551	0	0	0	0	50	1	450027	1	1
ACY3	1408104	424	60	20223	6345	0	0	0	0	50	1	461880	1	1
ACYP1	919043	222	47	8496	2061	0	0	0	0	50	3	656829	1	1
ACYP2	619188	448	11	6723	1701	0	0	0	0	50	1	488142	1	1
ADA	801801	171	42	24183	6489	0	0	0	0	50	2	511416	1	1
ADAD1	227942	612	-14	38070	9909	0	0	0	0	50	1	460296	1	1
ADAD2	582429	364	12	41364	13662	0	0	0	0	50	1	598995	1	1
ADAL	823006	415	50	24417	6201	0	0	0	0	50	6	621630	1	1
ADAM10	506165	386	31	49950	12339	0	0	0	0	50	1	529623	1	1
ADAM11	1224408	175	31	50778	14400	0	0	0	0	50	2	526950	1	1
ADAM12	214443	485	-29	61614	17334	0	0	0	0	50	0	573084	1	1
ADAM15	1696720	214	44	56043	16371	0	0	0	0	50	2	606447	1	1
ADAM17	691902	278	38	55269	13500	0	0	0	0	50	1	572202	1	1
ADAM19	261911	1079	45	60120	16749	0	0	0	0	50	2	424683	1	1
ADAM2	12694	576	-2	49995	11835	0	0	0	0	50	1	714528	1	1
ADAM20	333836	706	26	49770	13275	0	0	0	0	50	1	623988	1	1
ADAM21	423685	706	22	46098	12465	0	0	0	0	50	1	652464	1	1
ADAM22	178742	722	17	63495	15831	0	0	0	0	50	1	490347	1	1
ADAM23	290387	726	16	55962	14211	0	0	0	0	50	0	562725	1	1
ADAM28	55817	565	5	53946	12798	0	0	0	0	50	0	654408	1	1
ADAM29	49942	889	-36	52722	13779	0	0	0	0	50	2	468765	1	1
ADAM30	390094	560	9	50418	13653	0	0	0	0	50	2	515034	1	1
ADAM32	347510	612	-5	53388	13032	0	0	0	0	50	4	424539	1	1
ADAM33	942842	353	32	52623	15633	0	0	0	0	50	0	538614	1	1
ADAM7	56052	741	6	51174	12276	0	0	0	0	50	3	585846	1	1
ADAM9	389317	428	22	54639	14103	0	0	0	0	50	3	677052	1	1
ADAMTS1	33367	441	-72	61731	17541	0	0	0	0	50	2	405873	1	1
ADAMTS12	373086	875	7	103860	27873	0	0	0	0	50	0	552375	1	1
ADAMTS14	546305	566	37	78750	22905	0	0	0	0	50	1	611640	1	1
ADAMTS15	686411	396	0	59058	18729	0	0	1	0	50	2	465390	1	1
ADAMTS17	143599	755	-36	70686	20412	0	0	0	0	50	1	602991	1	1
ADAMTS18	61971	1102	-26	79785	21573	0	0	0	0	50	3	698670	1	1
ADAMTS2	1496298	677	-4	79596	22869	0	0	0	0	4	3	61335	1	1
ADAMTS20	126632	906	-21	127224	31644	0	0	0	0	48	2	523539	1	1
ADAMTS3	70065	633	-15	79542	20466	0	0	0	0	50	0	615564	1	1
ADAMTS4	728669	234	37	51876	16866	0	0	0	0	50	1	569538	1	1
ADAMTS5	33106	441	-79	58347	17820	0	0	0	0	50	2	380412	1	1
ADAMTS6	275284	480	5	74367	18675	0	0	0	0	50	2	561015	1	1
ADAMTS8	693280	382	-6	55602	17352	0	0	0	0	50	1	494208	1	1
ADAMTS9	90552	783	-10	127890	33192	0	0	0	0	50	4	713322	1	1
ADAMTSL1	313133	527	-18	112896	32985	0	0	1	0	50	4	647478	1	1
ADAMTSL2	1869593	315	35	61902	17046	0	0	0	0	50	1	533232	1	1
ADAMTSL3	112410	888	-7	110466	29718	0	0	0	0	50	0	723780	1	1
ADAMTSL4	1475649	152	31	68832	22104	0	0	0	0	50	3	516105	1	1
ADAMTSL5	2122824	221	35	30060	9252	0	0	1	0	50	2	460656	1	1
ADAP1	737267	310	41	24894	6561	0	0	0	0	50	0	544779	1	1
ADAP2	594135	209	20	25407	6615	0	0	0	0	50	2	485064	1	1
ADAR	1927515	403	36	78804	22095	0	0	0	0	50	1	435618	1	1
ADARB1	596496	250	42	47394	14085	0	0	0	0	50	2	519885	1	1
ADARB2	284080	633	8	45765	15147	0	0	1	0	50	2	519102	1	1
ADAT1	449343	354	18	32832	8883	0	0	0	0	50	2	539253	1	1
ADAT2	299410	495	7	12807	3339	0	0	0	0	50	1	526761	1	1
ADAT3	#NUM!	#NUM!	#NUM!	20934	7578	0	0	0	0	50	3	1009854	1	1
ADC	756118	264	21	29682	8631	0	0	0	0	50	2	501534	1	1
ADCK1	427928	517	24	33984	9540	0	0	0	0	50	2	641421	1	1
ADCK2	354697	567	38	38700	12843	0	0	0	0	38	0	372735	1	1
ADCK4	1022809	201	31	35109	10548	0	0	0	0	50	2	437355	1	1
ADCK5	2284602	200	32	37224	11403	0	0	0	0	50	2	542304	1	1
ADCY1	287931	686	11	70632	22194	0	0	0	0	50	0	524529	1	1
ADCY2	60911	1014	-22	71460	19638	0	0	0	0	50	4	583812	1	1
ADCY3	284877	296	37	73818	21141	0	0	0	0	50	0	466992	1	1
ADCY4	906124	173	39	68697	21321	0	0	0	0	15	0	224145	1	1
ADCY5	372027	458	42	80370	24066	0	0	1	0	50	4	558234	1	1
ADCY7	304156	520	21	69435	20718	0	0	0	0	50	0	575649	1	1
ADCY8	45406	771	-7	79695	23607	0	0	0	0	50	2	578601	1	1
ADCY9	740126	140	19	85725	25029	0	0	0	0	50	0	481752	1	1
ADCYAP1	272034	531	-13	11313	3483	0	0	0	0	50	3	555525	1	1
ADCYAP1R1	364216	631	7	31482	8181	0	0	0	0	50	2	499014	1	1
ADD1	669373	264	45	50607	14220	0	0	0	0	50	1	530073	1	1
ADD2	659649	592	24	52785	13743	0	0	0	0	50	0	644445	1	1
ADD3	349258	424	3	46341	12438	0	0	0	0	50	0	535545	1	1
ADH1A	250334	786	3	24498	6876	0	0	0	0	50	1	517212	1	1
ADH1B	332785	854	8	24318	7056	0	0	0	0	50	0	507411	1	1
ADH1C	332785	854	8	24354	7020	0	0	0	0	50	0	507411	1	1
ADH4	166160	760	1	24750	7029	0	0	0	0	50	0	562032	1	1
ADH5	192327	549	11	24444	6849	0	0	0	0	50	0	576522	1	1
ADH6	167884	786	-3	24570	6858	0	0	0	0	50	0	544095	1	1
ADH7	332944	854	12	26937	7488	0	0	0	0	50	0	433863	1	1
ADHFE1	259302	268	12	30348	9018	0	0	0	0	50	1	516807	1	1
ADI1	254699	390	16	11970	2988	0	0	0	0	50	1	544014	1	1
ADIG	525955	539	39	5436	1287	0	0	0	0	48	5	560457	1	1
ADIPOQ	449980	384	25	15453	4608	0	0	0	0	50	3	505692	1	1
ADIPOR1	421206	389	30	24291	6921	0	0	0	0	50	0	521154	1	1
ADIPOR2	259057	403	29	25308	6795	0	0	0	0	50	4	678177	1	1
ADM	860704	273	12	11709	3681	0	0	0	0	50	4	611127	1	1
ADM2	1075525	207	42	8946	3231	0	0	0	0	50	1	541467	1	1
ADO	176901	852	32	16452	5499	0	0	0	0	50	0	589770	1	1
ADORA1	469029	453	37	20385	6318	0	0	0	0	50	0	498789	1	1
ADORA2A	611616	186	54	25344	8217	0	0	0	0	50	2	510885	1	1
ADORA2B	931951	350	-33	20502	6579	0	0	0	0	50	5	580455	1	1
ADORA3	374092	330	27	37575	10593	0	0	0	0	50	0	553428	1	1
ADPGK	1106545	526	43	31356	9603	0	0	0	0	50	3	658602	1	1
ADPRH	289679	595	40	22896	6426	0	0	0	0	50	0	407277	1	1
ADPRHL1	808201	223	49	23193	6264	0	0	0	0	50	3	502641	1	1
ADPRHL2	853740	282	27	23067	7011	0	0	0	0	50	0	597339	1	1
ADRA1A	259233	692	3	35010	10620	0	0	0	0	50	2	514467	1	1
ADRA1B	206270	458	31	31752	10557	0	0	0	0	50	6	663372	1	1
ADRA1D	805921	428	14	34425	12150	0	0	0	0	50	2	460971	1	1
ADRA2A	285613	547	-1	28080	9666	0	0	0	0	50	1	451350	1	1
ADRA2B	792336	366	41	27234	9054	0	0	0	0	50	1	655677	1	1
ADRA2C	326572	592	36	27549	10008	0	0	0	0	50	0	539586	1	1
ADRB1	272214	502	25	28368	10404	0	0	0	0	50	1	514890	1	1
ADRB2	298390	408	22	25983	7551	0	0	0	0	50	1	534114	1	1
ADRB3	672861	356	25	24030	9207	0	0	0	0	50	1	543861	1	1
ADRBK1	1369264	177	44	46080	11970	0	0	0	0	50	4	603432	1	1
ADRBK2	149272	580	-13	46881	11088	0	0	0	0	50	0	571581	1	1
ADRM1	990360	252	9	26163	7884	0	0	0	0	50	0	451899	1	1
ADSL	445026	427	47	32031	8658	0	0	0	0	50	3	565416	1	1
ADSS	710088	534	2	30276	8037	0	0	1	0	50	2	627471	1	1
ADSSL1	681504	208	29	36396	10827	0	0	0	0	50	0	366525	1	1
AEBP1	1151124	282	56	74790	21249	0	0	0	0	50	0	587691	1	1
AEBP2	152349	339	-21	33804	9126	0	0	0	0	50	1	525285	1	1
AEN	393645	605	14	20538	6192	0	0	0	0	50	3	554958	1	1
AES	1092464	195	30	17865	5085	0	0	0	0	50	1	478143	1	1
AFAP1L1	386336	380	25	50346	13887	0	0	0	0	50	1	490464	1	1
AFAP1L2	303560	299	6	53568	14715	0	0	0	0	50	0	586305	1	1
AFF1	270752	518	48	79137	22275	0	0	0	0	50	4	492678	1	1
AFF2	97330	#NUM!	-13	86112	23805	0	0	0	0	50	2	540747	1	1
AFF3	353071	868	12	81351	22545	0	0	0	0	50	0	458091	1	1
AFF4	686574	200	66	76113	20331	0	0	0	0	50	1	405477	1	1
AFG3L2	492344	214	26	51867	14499	0	0	0	0	50	2	641250	1	1
AFM	331900	594	3	40581	9585	0	0	0	0	50	2	542619	1	1
AFMID	605209	191	26	20709	5508	0	0	0	0	50	0	561780	1	1
AFP	331900	594	3	40788	10188	0	0	0	0	50	2	542619	1	1
AFTPH	532219	332	21	60723	16227	0	0	0	0	50	3	571221	1	1
AG2	#NUM!	#NUM!	#NUM!	7596	2367	0	0	0	0	50	3	1004643	1	1
AGA	44980	837	-8	22797	6174	0	0	0	0	50	1	608274	1	1
AGAP11	401785	164	45	35010	10053	0	0	0	0	50	1	431919	1	1
AGAP2	1160849	344	39	77220	25785	0	0	0	0	50	1	510057	1	1
AGAP3	616572	337	39	59157	18360	0	0	0	0	50	4	495657	1	1
AGAP4	136259	#NUM!	34	42489	11943	0	0	0	0	50	1	548811	1	1
AGAP5	#NUM!	#NUM!	#NUM!	44172	12285	0	0	0	0	50	3	1014561	1	1
AGAP6	#NUM!	#NUM!	#NUM!	44181	12222	0	0	0	0	50	3	1014498	1	1
AGAP7	#NUM!	#NUM!	#NUM!	42489	11943	0	0	0	0	50	3	1014219	1	1
AGAP8	#NUM!	#NUM!	#NUM!	42561	11871	0	0	0	0	50	3	1014147	1	1
AGBL1	5624	980	-56	70020	18891	0	0	0	0	50	3	427032	1	1
AGBL2	984490	155	23	59967	15066	0	0	0	0	50	1	503865	1	1
AGBL3	#NUM!	#NUM!	#NUM!	61182	15147	0	0	0	0	50	3	1017423	1	1
AGBL4	16483	1041	-18	33723	8505	0	0	0	0	50	1	547002	1	1
AGBL5	1257014	290	34	57636	17478	0	0	0	0	50	2	494442	1	1
AGER	2119974	392	28	27801	6921	0	0	0	0	50	2	601029	1	1
AGFG1	194117	353	23	38178	10773	0	0	0	0	50	2	536805	1	1
AGFG2	1651125	242	60	30582	9648	0	0	0	0	50	1	537192	1	1
AGGF1	261159	333	30	47403	11916	0	0	0	0	50	1	433377	1	1
AGK	227799	887	16	28296	7587	0	0	0	0	50	2	625887	1	1
AGMAT	656850	162	31	22014	7227	0	0	0	0	50	0	449604	1	1
AGPAT1	2119974	392	28	18018	5634	0	0	0	0	50	2	601029	1	1
AGPAT2	1918290	190	56	17658	5535	0	0	0	0	50	1	496251	1	1
AGPAT3	842264	294	67	24426	6975	0	0	0	0	50	3	548145	1	1
AGPAT4	74993	874	-5	24840	6723	0	0	0	0	50	1	566883	1	1
AGPAT5	130932	475	32	24012	6309	0	0	0	0	50	1	618336	1	1
AGPAT6	365713	496	30	30132	8073	0	0	0	0	50	0	529020	1	1
AGPAT9	186399	436	21	28566	7857	0	0	0	0	50	3	473202	1	1
AGPHD1	506023	375	39	24444	6417	0	0	0	0	50	1	487017	1	1
AGPS	378489	434	26	43893	11592	0	0	0	0	50	1	587034	1	1
AGR2	361606	385	-7	11988	3024	0	0	0	0	50	1	544941	1	1
AGR3	360434	376	-15	11574	2709	0	0	0	0	50	0	523791	1	1
AGRN	1971475	239	15	128034	41526	0	0	1	0	50	3	644715	1	1
AGRP	1082466	153	49	8478	2673	0	0	0	0	50	0	541008	1	1
AGT	422372	568	6	30177	9621	0	0	0	0	50	2	563850	1	1
AGTR1	271257	825	-24	22716	6552	0	0	0	0	50	2	470565	1	1
AGTRAP	606580	187	36	14319	1800	0	0	0	0	50	0	582318	1	1
AGXT	1187158	297	30	25191	7722	0	0	0	0	50	3	533430	1	1
AGXT2	243997	675	23	33930	9189	0	0	0	0	50	1	545427	1	1
AGXT2L1	104349	499	21	33453	8451	0	0	0	0	50	1	492750	1	1
AGXT2L2	672705	448	46	29547	8280	0	0	0	0	50	5	643266	1	1
AHCTF1	422581	405	4	147465	40725	0	0	0	0	23	1	218898	1	1
AHCY	962066	151	50	28233	7812	0	0	0	0	50	2	574848	1	1
AHCYL1	660515	373	29	35442	9297	0	0	0	0	50	1	521487	1	1
AHCYL2	776656	420	44	42894	11646	0	0	2	0	11	2	118701	1	1
AHDC1	738004	217	25	96102	34038	0	0	0	0	50	0	650115	1	1
AHI1	152087	422	29	81414	19836	0	0	0	0	22	0	296559	1	1
AHR	370010	410	2	55413	14436	0	0	0	0	50	0	529083	1	1
AHSA1	504548	359	47	22491	5832	0	0	0	0	50	3	533304	1	1
AHSA2	704383	371	36	9261	2349	0	0	0	0	50	0	658683	1	1
AHSG	508316	436	45	23283	7227	0	0	0	0	50	3	707265	1	1
AHSP	826452	688	-17	6741	1818	0	0	0	0	50	6	638352	1	1
AICDA	291883	422	15	13032	3573	0	0	0	0	50	2	525834	1	1
AIDA	222206	392	1	20817	5022	0	0	0	0	50	1	697059	1	1
AIF1	2517285	220	35	14292	3744	0	0	0	0	50	0	551754	1	1
AIF1L	829407	293	36	12159	2826	0	0	0	0	50	2	675963	1	1
AIFM1	379257	#NUM!	58	42939	12330	0	0	0	0	50	2	448794	1	1
AIFM2	484729	425	25	23913	7245	0	0	0	0	50	2	552816	1	1
AIFM3	577297	192	58	40212	11412	0	0	0	0	50	2	531018	1	1
AIG1	298429	699	13	15759	4194	0	0	0	0	50	0	493848	1	1
AIM1	220264	271	41	110718	30978	0	0	0	0	50	0	510543	1	1
AIM1L	1021101	217	22	40257	11448	0	0	0	0	50	1	469080	1	1
AIM2	97976	866	8	22473	5931	0	0	0	0	50	6	566685	1	1
AIMP1	158895	711	5	22176	5877	0	0	0	0	50	1	595305	1	1
AIMP2	#NUM!	#NUM!	#NUM!	20412	5913	0	0	0	0	50	3	1008189	1	1
AIP	1392213	215	53	21402	5949	0	0	1	0	50	2	390726	1	1
AIPL1	249769	359	6	24678	7101	0	0	0	0	50	0	487296	1	1
AIRE	1153513	308	65	40437	12915	0	0	0	0	50	2	481014	1	1
AJAP1	5695	921	4	25479	8433	0	0	0	0	50	1	595305	1	1
AK1	1278941	201	51	12789	3654	0	0	0	0	50	2	564012	1	1
AK2	807536	233	27	15858	4419	0	0	0	0	50	0	599292	1	1
AK3	231882	608	30	14544	4356	0	0	0	0	50	1	490833	1	1
AK3L1	280010	351	-9	14616	3960	0	0	0	0	50	0	534249	1	1
AK5	484699	536	-8	37395	9612	0	0	0	0	21	0	168786	1	1
AK7	328475	560	14	48393	12141	0	0	0	0	50	1	582498	1	1
AKAP1	413131	258	-6	57123	17181	0	0	0	0	50	2	614502	1	1
AKAP10	545359	348	-11	43821	11394	0	0	0	0	50	3	538857	1	1
AKAP11	183147	411	51	122607	32643	0	0	0	0	50	2	570393	1	1
AKAP12	340429	383	11	112968	32508	0	0	0	0	50	1	528444	1	1
AKAP14	772178	#NUM!	38	13617	3204	0	0	0	0	50	1	571158	1	1
AKAP2	#NUM!	#NUM!	#NUM!	59526	17721	0	0	0	0	50	3	1019997	1	1
AKAP3	277828	874	18	54135	15309	0	0	0	0	50	2	522936	1	1
AKAP4	56301	#NUM!	5	55332	14463	0	0	0	0	50	4	683811	1	1
AKAP5	670466	221	54	27270	7398	0	0	0	0	50	2	587331	1	1
AKAP7	165730	682	15	24750	5787	0	0	0	0	50	0	422154	1	1
AKAP8	494792	481	28	45432	12159	0	0	0	0	50	5	606123	1	1
AKAP8L	509601	481	30	42822	11097	0	0	0	0	50	1	617868	1	1
AKD1	345757	686	21	128628	30834	0	0	0	0	50	0	692748	1	1
AKIRIN1	681587	318	30	12555	3510	0	0	0	0	50	1	571230	1	1
AKIRIN2	235638	346	33	13149	3807	0	0	0	0	50	1	489654	1	1
AKNA	218424	360	14	90324	28476	0	0	0	0	50	0	507861	1	1
AKNAD1	801073	236	8	55260	14076	0	0	0	0	35	0	404784	1	1
AKR1A1	873800	161	27	21195	6129	0	0	0	0	50	0	538992	1	1
AKR1B1	328321	415	9	21240	5463	0	0	0	0	50	0	581751	1	1
[truncated: 16,864 more rows]
