# Supplementary material for: Comparative Analysis of Differentially Mutated Genes in Non-Muscle and Muscle-Invasive Bladder Cancer in the Chinese Population by Whole Exome Sequencing
Source: Front Genet. 2022 Mar 25;13:831146. doi: 10.3389/fgene.2022.831146 (PMC8996331; doi:10.3389/fgene.2022.831146)
Supplement: Supplementary file 2 [file Table1.XLSX]

## Sheet: Sheet 1
The summary of all detected mutations in fresh MIBC tissues compared with their respective non-neoplastic bladder specimen
gene	expr	reptime	hic	N_nonsilent	N_silent	N_noncoding	n_nonsilent	n_silent	n_noncoding	nnei	x	X	p	q
TP53	2069567	213	34	33979	9383	58971	5	0	1	50	18	3067218	9.00384e-06	0.16983
PRSS55	78691	633	3	27676	7931	29469	3	0	0	50	10	3141435	0.000255132	1
MEX3B	229948	844	-8	42163	14399	4884	3	0	0	50	17	3731266	0.000860082	1
MUC17	1124475	272	43	330099	116457	86559	15	6	0	50	39	3836294	0.00120517	1
STARD5	245396	787	28	17182	4730	50985	2	0	0	25	8	2079253	0.00123568	1
FBXL13	720636	510	30	59961	15213	160974	2	0	0	30	8	2683406	0.00126789	1
CYTSB	302887	339	-13	85624	24233	154935	3	0	2	50	16	3798861	0.00126951	1
ITGBL1	26094	536	-6	40920	9405	76395	3	0	0	26	11	2291388	0.00129949	1
VTI1A	232217	459	7	17919	4587	50094	2	0	1	32	9	2259818	0.00134125	1
CBLN2	12878	1030	-35	17028	5511	16533	2	0	0	50	13	2324366	0.00151244	1
ABLIM2	172573	230	36	54351	13959	91674	3	0	1	49	13	3551405	0.00162824	1
COL23A1	533179	634	18	43087	14168	166914	3	0	3	48	10	3371434	0.00164758	1
CCDC90B	308108	414	18	21109	5192	44088	2	0	0	50	23	4630296	0.0017607	1
GPR50	215822	#NUM!	-7	46992	14388	15180	3	0	0	50	14	5329500	0.00186942	1
HOMER1	177305	593	37	28765	7436	76098	2	0	0	50	14	3688498	0.00203037	1
ANKRD36	#NUM!	#NUM!	#NUM!	163218	38940	95964	7	0	3	30	35	3341668	0.00278481	1
DUSP15	1015946	241	37	18414	5742	39897	2	0	1	50	20	2750143	0.00281218	1
GLTPD2	1272092	222	28	21494	7942	14487	2	0	0	50	28	3582623	0.00293691	1
ANKRD57	191347	329	22	38951	13123	792	5	0	0	50	14	3587760	0.00336754	1
LAMA2	67993	771	-6	250536	67089	490611	5	0	3	31	12	2885674	0.00337435	1
XRRA1	743843	365	29	62766	17985	69201	2	0	2	50	29	3517888	0.00352876	1
RPS29	563227	409	-4	6083	1408	32835	1	0	0	50	20	4314926	0.00377413	1
KCTD20	994811	148	35	33759	8745	56463	3	0	0	46	26	3873738	0.00424966	1
ZBBX	69051	928	-23	66011	15664	98802	2	0	1	30	9	1901207	0.00431496	1
JAKMIP3	146849	592	-12	68486	17941	42537	3	0	1	50	21	4305334	0.00432048	1
SLC27A3	1687837	175	33	55066	18557	81312	3	0	0	38	23	3169925	0.00436827	1
COX7B	549293	#NUM!	19	6644	1705	16368	1	0	0	50	22	4348696	0.00437439	1
ACOX1	1667990	194	22	57321	15411	89628	2	1	0	50	38	4015572	0.00470337	1
ZNF714	164756	1079	-42	44550	10791	28281	4	0	0	50	15	2241426	0.00486361	1
PKIG	791812	171	44	6160	1727	17919	1	0	0	50	23	3568950	0.00526246	1
UQCR10	848649	195	37	6215	1672	5808	2	0	0	50	19	3125892	0.00538238	1
CTNNBIP1	770684	193	34	6743	1771	12837	1	0	0	50	23	3685880	0.00540021	1
ZNF100	144970	1235	-65	43736	10549	71346	4	0	1	19	16	1327249	0.0054092	1
HCN4	314300	642	16	89881	30239	32175	3	1	0	50	23	4076149	0.00546188	1
PLEKHG7	244442	509	2	31174	7766	71940	2	0	0	15	3	1165516	0.00603883	1
NR5A2	120174	616	-8	43109	11473	68277	3	0	0	45	17	3584559	0.0060656	1
WDR52	440896	672	24	151173	37389	142890	4	1	2	45	11	3311044	0.00613203	1
RNF34	650760	244	38	30041	8041	42306	2	0	0	50	26	4313540	0.0061354	1
MTMR6	330431	538	31	50787	12507	64779	2	0	0	38	15	3683559	0.00627706	1
SLC22A6	2447828	398	48	43252	13772	35145	2	0	0	50	12	2734765	0.00629489	1
ZNF429	164342	1162	-59	53955	13266	24750	4	0	1	50	26	2042931	0.00633935	1
BTBD19	#NUM!	#NUM!	#NUM!	22363	7469	4356	2	0	0	50	58	7555108	0.00643984	1
C20orf186	515931	491	46	47542	15389	110055	2	0	0	39	18	3768435	0.00673293	1
C20orf24	1019481	176	62	15026	3916	28116	2	0	0	50	33	3744521	0.00699233	1
SLCO4C1	36388	870	-5	57200	16159	70554	2	0	0	50	15	4051586	0.00704902	1
SAA4	601955	371	17	10681	2684	25476	1	0	0	50	21	4508218	0.00708765	1
SCN8A	575393	464	27	157619	41932	175197	3	0	1	14	6	1048069	0.00725134	1
NRN1	49114	693	17	11275	3146	18645	1	0	0	50	16	3557400	0.00770454	1
STRA13	3814891	211	28	5291	1507	26598	1	0	1	50	29	2456388	0.00797354	1
HRAS	1970020	236	42	16995	4752	19371	3	0	0	50	26	3157418	0.00837133	1
PCBP2	1712232	191	56	29942	8239	103521	2	0	0	45	22	3080880	0.00855707	1
CELF1	1011926	219	40	42097	10736	92499	4	0	0	50	32	4346485	0.00864438	1
RBM10	819569	#NUM!	38	74492	20581	68607	3	0	0	17	7	927377	0.00880772	1
LY6E	795935	470	13	10362	3234	16665	1	0	0	50	14	2695055	0.00898289	1
STAG2	338292	#NUM!	7	104808	25179	175263	3	0	0	14	1	848265	0.0090948	1
NEDD8	944836	220	40	6743	1804	37620	1	0	1	17	9	1435742	0.00911106	1
CPLX2	473039	624	32	11077	2684	5973	1	0	0	46	20	3503830	0.00919905	1
GAL	780720	354	49	9944	2926	19404	1	0	0	50	27	3918013	0.00926553	1
NFRKB	635581	248	-3	102718	31625	166056	2	2	2	50	24	3644443	0.00929674	1
NCOA5	595034	381	53	45155	13189	48279	2	0	0	50	26	4058329	0.00942978	1
GRASP	468067	234	41	29942	10252	36894	3	0	0	13	6	881375	0.00951161	1
HMGN1	383982	346	44	8536	2123	20394	1	0	0	50	31	3635258	0.00956678	1
PRKCQ	235334	561	7	58311	13926	141801	2	0	0	50	23	4520439	0.00967275	1
PSMC3	1022438	245	47	35409	9669	63690	2	0	1	32	18	2260269	0.00969565	1
TIMD4	135146	1235	16	29920	8723	53988	2	0	0	14	1	707234	0.0097149	1
C10orf114	133573	250	-10	10098	3597	4686	2	0	0	50	25	3841035	0.00973439	1
ASIP	962066	151	50	10362	3135	18513	1	0	0	50	26	3434761	0.00997254	1
TRMT1	1948449	221	41	51887	15631	53988	4	0	1	50	23	3102011	0.0101066	1
SIRPD	422390	424	46	15433	4631	27786	1	0	0	50	15	3703337	0.0104202	1
AUTS2	52369	997	12	101244	30591	121968	2	1	0	36	17	2802569	0.0104821	1
RNF11	503560	305	7	12199	3410	25146	1	0	0	50	26	4177932	0.0104866	1
ZNHIT3	416822	556	23	12958	3080	36696	1	0	1	50	29	4287954	0.0106998	1
SSNA1	1722012	202	36	9537	2607	18249	1	0	0	50	30	3507372	0.0107059	1
PVALB	1248441	537	35	9350	2167	22539	1	0	0	50	41	4346925	0.0108196	1
HIST1H3D	398813	636	53	10296	3465	17622	1	0	0	50	18	2541319	0.0108988	1
ADAM10	506165	386	31	61050	15081	133716	2	0	1	50	21	3996058	0.0109892	1
NBPF3	563178	283	37	51557	12925	99132	3	0	0	43	10	3357783	0.0111047	1
CDKN3	332892	474	6	17523	4488	42108	1	0	0	50	16	3955952	0.0111488	1
SYCP2L	269928	483	20	68222	16093	182457	2	0	1	31	8	2681184	0.0112036	1
LHFPL1	25206	#NUM!	7	17314	4961	23826	1	0	0	50	15	3796155	0.0112731	1
TP73	249590	288	20	53064	13068	54747	2	0	1	30	11	2316622	0.0114345	1
LOXL1	337765	439	34	43868	13849	35937	2	0	1	24	7	1516669	0.0115407	1
RPL22	627248	240	31	10747	2486	19107	1	0	0	50	26	3142733	0.0115778	1
GDPD5	567353	205	40	47674	14300	61578	2	0	0	50	25	3669787	0.0116062	1
NDUFAB1	536544	561	43	12628	3509	15345	2	0	0	50	20	3428238	0.0116215	1
PPP3R1	204289	594	23	14388	3201	26796	1	0	0	50	21	3731057	0.0116955	1
HMBOX1	382811	465	40	34089	8778	64647	2	0	0	50	27	4128630	0.0117482	1
ARL5B	74299	539	-5	14751	3729	37323	1	0	1	50	25	4230677	0.0118307	1
HBXIP	403650	479	31	13563	4125	23859	1	0	0	50	21	3483656	0.0119027	1
RPS16	1410725	230	39	11660	3553	18183	1	0	0	50	35	4389671	0.0120167	1
SFRS12IP1	81822	632	-1	13420	2552	38709	1	0	1	50	24	3505502	0.0122378	1
CTSS	1818753	188	35	26851	6908	49995	2	0	0	50	24	3947086	0.0122476	1
INSIG2	190880	537	8	17798	5104	35838	1	0	0	50	23	4676573	0.0122913	1
HSPB8	139110	779	3	15213	4554	21648	1	0	0	50	15	3233406	0.0123173	1
TGFBR3	284037	252	1	67463	18865	106128	2	0	0	16	11	1322200	0.0125301	1
TMEM91	1193025	249	33	15851	4741	27192	1	0	0	50	12	2783902	0.0125846	1
C1orf174	248975	412	20	19063	5489	22572	1	0	0	50	11	3250071	0.0129983	1
EVC2	69455	688	19	103213	29216	132693	3	0	1	24	6	2071740	0.0130882	1
SRRT	1339207	433	48	70774	18557	108735	3	0	2	50	29	3676134	0.0131255	1
EMP3	1478750	217	36	13090	3740	22011	1	0	0	50	41	4747215	0.0132282	1
CCL4L1	#NUM!	#NUM!	#NUM!	14828	4246	27159	1	0	0	50	58	7574688	0.0133225	1
RAP1A	348519	394	29	15411	3828	58212	1	0	0	50	32	4408107	0.0133304	1
THY1	1054477	263	40	12573	3861	19767	1	1	0	50	26	3381444	0.0134775	1
UNCX	748119	384	40	38962	13937	4290	2	0	0	50	18	3928496	0.0135312	1
CLDN1	164468	348	3	16500	4884	32142	1	0	0	50	18	3288857	0.013553	1
CRYBB3	247839	525	-31	17160	4488	33924	1	0	0	50	19	3435839	0.0135652	1
MEAF6	446254	357	25	16863	4125	54681	2	0	0	50	16	3350292	0.0140497	1
TRIM33	727314	264	13	89683	24563	112827	3	0	0	50	19	4086500	0.0141392	1
MRPL51	2764720	179	42	10329	2706	25872	1	0	0	50	47	4043457	0.0144239	1
RAB39	421657	536	15	16896	4884	6138	1	0	0	50	16	3146704	0.0146734	1
NME2	817798	267	-4	12375	3366	24288	2	0	0	50	29	3480642	0.0147898	1
ZNF280D	229613	626	9	82687	20207	85074	3	0	1	50	22	4079735	0.0147921	1
PMP22	228633	345	-72	12782	3751	18546	2	0	0	50	26	3379651	0.0148571	1
PPP1R14C	346933	439	30	13013	3817	19767	1	0	0	50	36	4177217	0.0149077	1
CHP	956634	214	44	16148	4048	44781	1	0	1	50	25	3927649	0.0152233	1
C1orf163	678946	261	27	18722	4576	16962	1	0	0	50	26	4003714	0.0155071	1
GRK7	426724	406	30	43164	12078	22605	2	0	0	50	25	3943357	0.015534	1
NUDT7	79181	1194	-24	18766	5357	24090	1	0	0	50	13	2781779	0.0155885	1
ERICH1	106263	889	-34	35475	9207	35178	3	1	0	50	18	2255297	0.0156481	1
SC4MOL	171541	540	6	24145	5621	31251	1	0	0	50	19	4184114	0.0158817	1
GRIN2D	1448469	209	38	99726	34221	51546	4	0	0	30	26	3301089	0.0160297	1
DCUN1D5	166625	585	-9	19987	4499	38544	2	0	0	50	18	4529602	0.0161425	1
C9orf89	504920	448	61	14531	4345	12441	2	0	0	50	23	3264074	0.0163256	1
ABCG1	289449	464	75	57849	16830	102300	2	1	0	50	16	2668028	0.0163719	1
COL4A4	248623	465	5	130955	42625	316338	2	0	1	13	3	1457082	0.0163995	1
KCTD17	699535	379	44	23793	6666	15576	1	0	0	50	18	4094882	0.0164681	1
STC1	321715	555	14	19536	5412	27258	1	0	0	50	23	4120303	0.0165417	1
SERINC3	781823	276	46	37807	10439	51744	2	0	0	50	21	3871087	0.0167144	1
BDH2	350185	454	27	20262	5280	44121	1	0	0	50	22	4030917	0.0167866	1
CRMP1	101380	643	14	55022	16126	81510	2	0	0	22	7	1574199	0.0169193	1
C3orf26	267848	573	10	23661	5709	90882	2	0	0	33	4	2201133	0.0169474	1
B4GALNT3	496097	246	32	79288	22121	101112	3	0	1	50	27	3769898	0.017259	1
RESP18	#NUM!	#NUM!	#NUM!	18458	5005	0	1	0	0	38	47	5465053	0.0174837	1
HRNR	486922	468	25	211717	70796	15642	6	0	0	16	1	1348853	0.0175232	1
C1QL4	2137968	175	37	17732	6061	2838	2	0	0	50	21	3492445	0.017588	1
KRT13	1445853	325	-22	35893	10538	36069	2	1	2	8	3	373747	0.017653	1
NDUFB10	1747301	183	46	14333	3256	14091	2	0	0	50	23	3091869	0.017696	1
RND1	1655612	214	57	18436	5192	34419	1	0	0	50	25	3612598	0.017745	1
HIST1H1E	398813	636	53	16500	5412	6666	1	0	0	50	18	2541319	0.0179038	1
ASF1B	1034381	321	36	15906	4587	16401	1	0	0	50	30	3672229	0.0179167	1
GSTCD	292053	357	8	50688	13530	59730	2	0	0	50	14	3310670	0.0180712	1
TCP10	254009	704	1	25971	7392	24816	1	0	0	50	25	4733630	0.0180797	1
GOLPH3	440207	197	16	23254	6743	21516	1	0	0	50	20	3742398	0.0181817	1
MRGPRG	#NUM!	#NUM!	#NUM!	20812	7832	0	2	0	0	50	58	7551115	0.0181892	1
FEM1A	798897	203	23	50006	16324	0	3	0	0	50	26	3644047	0.0183101	1
SFXN5	453374	421	27	27302	8173	51777	1	1	0	50	22	4521198	0.0183537	1
SERPINA1	201688	843	9	32791	9218	25707	3	0	0	50	12	3746633	0.0183618	1
CLIC3	1979517	188	34	18568	5687	9042	1	0	0	50	25	3306116	0.0184261	1
C17orf95	827288	206	22	15290	4147	22473	1	0	0	50	24	3032282	0.018455	1
CER1	160131	882	-10	20856	5874	12507	2	0	0	50	23	4884693	0.018482	1
FCRLA	598281	504	20	29634	8943	42537	1	0	0	50	8	3190088	0.0185329	1
UBE2E3	114904	888	11	16797	4455	28644	1	0	0	50	24	3320636	0.0185679	1
ZFAND2B	773232	177	36	20856	5742	43263	2	0	1	50	16	3529581	0.0185874	1
SRD5A1	253440	585	-1	20482	5786	46827	2	0	1	50	14	2827979	0.0193604	1
C1orf216	1177566	325	35	17644	5258	9933	1	0	0	50	23	3250170	0.0194069	1
BOK	1214632	426	30	16104	5511	10791	1	0	0	50	33	3726789	0.0195733	1
NOL7	277395	425	37	21241	5357	35871	2	0	0	41	15	3253613	0.0196602	1
PTPN12	306142	489	24	63404	16225	97680	2	0	0	37	12	3657786	0.0198281	1
ARFRP1	1126597	202	36	16522	4433	55011	2	0	0	50	22	3102385	0.0199282	1
PARVG	201266	327	30	27104	7348	57585	1	0	0	45	16	3504699	0.019976	1
SIRT5	277510	425	37	25740	7590	61644	1	0	0	41	15	3253613	0.019996	1
GOLT1B	518837	836	-23	11242	3047	39732	1	0	0	29	12	1349337	0.0201019	1
SLC1A3	376343	436	11	42834	12606	60027	2	0	0	50	25	4187260	0.0201526	1
KLRG2	568414	428	26	30855	10329	16236	2	1	0	16	8	865986	0.0201673	1
FBP1	260812	350	38	26796	7689	28050	1	0	0	50	18	3813447	0.0202067	1
ATG5	181529	390	32	22891	5357	76527	1	0	1	40	25	3930850	0.0202291	1
GNAQ	328481	671	-24	29062	7436	44649	1	0	1	50	10	3003187	0.0202971	1
MRPS22	261288	671	9	28974	7821	48543	1	0	0	50	14	3712379	0.0203423	1
OR6K3	175690	966	2	24244	6974	4257	2	0	0	50	17	3826658	0.0203512	1
NANOS1	680734	411	-1	21197	7876	0	1	0	0	50	21	3003341	0.0203748	1
CLN5	213768	637	24	32043	8811	31812	1	0	0	50	20	4518371	0.0205333	1
C1orf50	820426	426	30	15928	4466	21318	1	0	1	19	6	1378795	0.0205459	1
TMEM222	884974	188	30	16830	4587	52998	1	0	0	50	36	3969581	0.020561	1
AQP2	1033911	220	48	20207	7183	21978	1	0	0	50	29	3749823	0.0206902	1
DNAJC4	1608193	179	61	19052	5632	44187	1	1	0	50	30	3380113	0.020755	1
SLC9A11	426813	335	9	92213	22726	176715	2	0	1	34	11	2912294	0.0208192	1
TSPAN31	1160849	344	39	16885	4664	42174	1	0	0	50	29	3384777	0.0208994	1
ANGPTL7	#NUM!	#NUM!	#NUM!	27808	7073	33297	1	0	0	50	58	7583653	0.0209284	1
RYK	538368	306	16	48939	13398	45177	2	0	0	49	25	4198700	0.0209455	1
AVL9	371440	595	10	51964	14267	97746	2	0	0	17	5	1204874	0.0210533	1
KLRK1	378365	334	0	18491	3916	40095	2	0	0	26	12	2316259	0.02115	1
CCDC68	89155	373	-5	28083	6633	60951	2	0	0	50	22	4561139	0.0211524	1
R3HDML	813168	376	10	20152	5522	36795	1	0	0	50	22	2950805	0.0212824	1
JPH4	1250373	553	35	46728	16071	14652	2	0	0	50	31	3918772	0.0213431	1
MYT1L	54881	901	-24	96261	23628	94644	3	0	2	41	10	2561966	0.0213435	1
EPSTI1	109052	417	33	33858	8481	86625	1	0	0	50	17	4263182	0.0215784	1
CCNY	158899	591	2	27687	7359	62304	1	0	0	50	16	3451943	0.0216685	1
AMMECR1	157872	#NUM!	34	25751	8041	45111	1	0	0	50	25	3912678	0.0216834	1
RCL1	238716	573	26	29337	8745	64416	1	0	1	50	22	4150531	0.0216909	1
PECI	180813	452	27	32120	8503	82731	2	0	0	50	12	3464230	0.0217693	1
C3orf45	843769	206	51	12672	4125	16005	1	1	0	19	3	853501	0.0217817	1
CCR6	149346	696	40	29095	8294	11583	2	0	0	50	16	4034129	0.0218635	1
GATSL3	548674	211	43	25839	7887	28644	1	0	0	50	23	3775750	0.0219473	1
C11orf65	405487	579	12	26158	6050	48906	1	0	0	50	21	4026836	0.022064	1
KCNH1	153525	862	-7	77506	21824	191565	2	0	0	36	11	3175898	0.022189	1
ADRB1	272214	502	25	34672	12716	0	2	0	0	50	14	4388076	0.0222899	1
HAUS1	396070	187	62	22924	5819	54912	1	0	0	50	33	4113824	0.022316	1
FSTL1	382340	375	23	25707	6138	73425	1	0	0	41	19	3692711	0.0224128	1
HTN1	59679	975	3	5401	1001	15576	1	0	0	50	13	2966777	0.0225064	1
GRIA1	67092	914	-3	75438	20262	113190	2	0	0	24	8	2053810	0.0225938	1
OR13G1	191710	995	-32	23551	6941	3465	2	0	0	50	16	3059573	0.0227407	1
OPN5	173532	829	-4	27973	8030	46893	1	0	0	50	17	3432561	0.0228005	1
FNTB	501431	387	39	35123	9691	84117	1	1	0	50	23	4900445	0.0228012	1
MAST2	1003923	416	24	139051	42812	205722	3	1	1	43	19	4388120	0.0228607	1
TAS2R43	371136	676	4	24233	6589	1122	1	0	0	50	22	3590279	0.0228938	1
HP	438866	372	19	32527	8624	23661	1	0	0	50	18	4377186	0.0229078	1
C1QTNF3	273505	817	1	25564	6842	42603	1	0	0	50	20	3583525	0.0229347	1
ALDOA	#NUM!	#NUM!	#NUM!	28655	8536	36003	1	0	0	50	58	7587822	0.0230671	1
C20orf111	515643	367	28	22682	6721	14454	1	0	0	50	25	3821708	0.0230857	1
KIAA1191	549164	427	28	24233	6985	47883	1	0	0	50	25	3564913	0.0231126	1
BMP7	207872	617	-21	34166	9394	32043	3	0	0	50	25	4438346	0.0231221	1
RPA2	891090	272	20	22077	5808	62139	1	0	0	50	24	3430405	0.0232288	1
AIM2	97976	866	8	27467	7249	40491	1	1	0	50	19	3657038	0.0233802	1
SRR	780080	271	29	26763	7920	99495	1	0	0	49	19	3668764	0.0234773	1
LRRC30	38085	336	-37	22781	7084	3993	2	0	0	50	23	3644927	0.0235032	1
SLMAP	788284	196	35	66638	16390	129789	2	0	0	40	10	2564034	0.0235104	1
KCTD7	615008	246	43	22561	6677	20757	1	0	0	50	32	3738779	0.0236394	1
UPB1	546252	171	51	30888	8415	76197	1	0	1	50	15	3335629	0.02374	1
SSU72	1690623	248	29	15873	3960	32340	2	0	0	50	32	3265251	0.0237831	1
METTL12	2425755	248	51	17930	6061	30261	2	0	0	50	18	3253624	0.0238636	1
PITPNB	112113	310	-54	23276	5170	52701	1	0	0	50	20	3123879	0.0241207	1
ELP4	165949	879	-7	33748	9581	70224	1	0	1	50	20	4507140	0.0241791	1
KCTD9	178615	515	22	31570	8492	78837	2	0	0	50	14	3924635	0.0241997	1
ARNTL	296688	414	13	51128	13519	115830	2	0	0	50	25	3927396	0.0242788	1
EID3	#NUM!	#NUM!	#NUM!	26114	6952	2937	2	0	0	50	58	7553172	0.0242826	1
PSD4	630071	479	37	82335	24288	92862	3	0	1	41	16	3220569	0.0243385	1
HFE	408919	685	43	27819	7392	42009	1	0	0	50	13	2910259	0.0244074	1
C19orf36	1853815	239	37	19536	4785	46431	1	0	0	50	38	3526468	0.0247344	1
ZCCHC8	866834	187	42	56771	15037	40425	2	0	0	27	5	1352461	0.0248973	1
PDE6C	461114	305	19	70356	17457	130185	2	1	1	50	30	3936185	0.0249067	1
MRPL4	1729517	200	31	25685	7942	40392	1	0	1	50	31	4408360	0.0249465	1
TNNC2	742720	180	48	13728	2937	31218	1	0	1	20	8	1158388	0.025042	1
TNFRSF14	339388	228	38	22693	6347	39831	1	0	0	37	15	2269553	0.0250607	1
HECTD2	288529	384	4	64031	16324	115599	2	0	1	42	18	3460094	0.0250876	1
RALA	221320	445	20	16863	4158	23397	2	0	0	29	12	1829982	0.0252247	1
SPSB2	2822601	232	32	19899	6633	10824	1	0	0	50	30	3299593	0.0252624	1
PLCL1	627125	907	10	86031	23133	32109	2	0	0	50	21	3976225	0.0252927	1
HOXD10	242935	874	15	26785	7172	12738	1	0	0	50	17	2852971	0.0253576	1
FCRL4	232460	820	28	40832	11704	81972	1	0	0	50	20	5428027	0.0254105	1
ODF3L1	569836	231	44	21461	6160	23760	1	0	0	50	29	3527931	0.0259062	1
SCO1	59713	749	-45	23793	6831	33462	1	0	0	50	35	4331096	0.0259085	1
SEPT7	355149	577	33	36619	8261	51084	1	0	0	45	21	4699453	0.0259282	1
PTGER1	954144	204	43	28600	11627	1155	1	0	0	50	30	4143227	0.0259647	1
MRPS28	194118	410	45	14509	4433	15213	2	0	0	50	22	3994144	0.0261878	1
ZFP14	784358	758	-67	43252	10076	25641	2	0	0	50	27	2206193	0.0263675	1
MAMSTR	1635420	190	44	31570	10802	31251	1	0	0	50	17	3264184	0.0264212	1
PINX1	116190	574	16	26785	6710	26103	1	0	0	50	20	3419317	0.0264718	1
NSUN5	902769	422	52	37224	10890	43263	1	1	0	50	23	4471500	0.0268188	1
PLEKHA1	255946	174	10	33033	8514	64416	1	0	0	50	13	3248421	0.026939	1
KIN	199265	447	4	32769	7887	90750	1	0	1	50	23	4270497	0.0272177	1
GPX4	2398425	234	17	23749	6182	16830	1	0	0	50	22	3081320	0.0273572	1
ZNF622	203311	624	-20	38335	9647	48444	3	0	1	50	21	3977303	0.0274997	1
CDC34	1647685	255	-8	18744	5247	20130	1	0	0	50	24	2499090	0.0275432	1
CDCA5	3267059	207	46	19613	6094	52239	1	0	1	50	36	3595405	0.0276974	1
WDR31	408268	248	31	29843	7777	55077	1	0	0	50	27	4235209	0.0277789	1
LMO4	279257	521	-10	13387	3575	29931	1	0	0	13	3	731555	0.0278595	1
NHLRC1	487819	397	-1	29403	9867	2805	1	0	0	50	23	3752650	0.0278893	1
COL16A1	1126016	197	37	128007	40128	369732	2	0	2	21	10	1621906	0.0279597	1
GIMAP1	734961	689	14	23133	7524	16962	2	0	0	50	18	2876401	0.027988	1
ZDHHC12	1865107	197	38	20460	6666	14223	2	0	0	50	32	3426676	0.0279959	1
ADCY9	740126	140	19	104775	30591	51282	3	1	0	50	24	3377275	0.0281568	1
CCDC67	234882	649	-20	50325	11286	37587	2	0	0	44	19	3683581	0.0282445	1
OLFM3	66875	991	-15	36564	9537	53427	1	0	0	50	15	3275679	0.0283869	1
SELL	293592	597	13	31911	7359	19767	2	0	0	50	16	3861396	0.0284781	1
TMX2	922344	354	11	23793	6600	71478	1	0	1	50	21	2518681	0.0285382	1
TMEM25	1359480	167	47	29161	9350	68178	1	0	0	46	20	3424091	0.028583	1
PPM1K	432936	304	25	29513	8206	50061	1	0	0	50	23	3482072	0.0286142	1
DMRT1	85434	622	8	29029	8525	32571	1	0	0	50	22	3291486	0.0288653	1
WWTR1	558006	263	18	31570	8921	39501	2	1	0	50	17	3706802	0.028998	1
KITLG	144795	419	-29	22803	5511	60324	1	0	0	42	28	3165052	0.0290775	1
P2RX5	504736	354	20	34133	9262	58674	2	0	0	50	22	4549006	0.0290907	1
FRYL	287083	428	52	242253	64185	344487	3	0	1	18	5	1671373	0.0293482	1
EHD3	102236	884	15	41943	11781	34980	1	0	0	50	13	3404896	0.0293749	1
PROM1	174831	435	37	70466	18700	89529	2	0	0	50	20	4379155	0.0294755	1
CD1C	120861	833	3	26444	7282	48807	2	0	0	50	18	3240204	0.0295447	1
DPAGT1	1390854	195	58	32021	9526	63129	1	1	0	50	15	3069605	0.0296531	1
ZNF385B	65074	927	-3	37928	10747	68178	2	0	0	50	17	3902668	0.0297165	1
LASS2	1621279	172	30	30789	8349	63228	1	0	0	50	25	3840683	0.0301778	1
TMEM184A	595899	243	38	32285	9691	22803	1	0	0	50	20	3486604	0.0301911	1
KCNG2	323907	509	-22	33836	12496	726	1	0	0	50	29	4027749	0.0301982	1
C1orf156	244851	614	10	29293	7700	4653	2	0	0	50	26	4024130	0.0302956	1
EED	443833	159	26	36520	8756	77121	2	0	0	50	23	5216629	0.0303313	1
PDE7B	283639	392	6	37334	8899	81510	1	0	0	50	16	3199944	0.0303374	1
C9orf173	1724821	399	43	24123	7194	12969	1	0	0	50	19	2598035	0.0303985	1
ABRA	113560	708	18	29788	8228	18876	2	0	0	50	17	3599596	0.0304231	1
PLEK2	484235	291	32	28303	7865	52932	1	0	0	50	25	3501520	0.0304933	1
PARVB	158082	393	34	35156	9856	115401	1	0	1	46	20	3912458	0.0305912	1
GNAT3	118115	385	-32	28985	7018	21285	1	0	0	50	20	2921116	0.0306939	1
KLHDC1	627751	342	18	33957	7986	57486	2	1	0	50	19	4178042	0.031	1
UNC45B	634684	498	20	73337	21439	129360	2	0	1	50	12	3401959	0.0310958	1
IMPACT	144714	390	16	26895	6204	65307	1	1	0	36	9	1934108	0.0311129	1
RBMS3	30243	808	-11	37070	9625	93291	1	0	1	50	26	4305631	0.0311504	1
WDR13	817501	#NUM!	29	37752	11418	25872	1	0	0	50	17	3710465	0.0312044	1
SNX11	1195543	255	11	21549	6072	48642	1	1	0	50	36	3184269	0.0312357	1
PNPLA5	157623	473	13	33638	9988	30195	1	0	1	50	23	3622080	0.0312717	1
ZNF514	223452	616	24	32142	7953	27687	3	0	0	48	22	3954324	0.0314083	1
GCNT7	264053	455	-17	33924	9207	42174	1	0	1	50	22	3899797	0.0314107	1
BPIL1	488576	461	43	35673	11748	100584	2	0	0	40	20	4294455	0.0314407	1
CTBP1	858194	391	33	34375	10637	67188	1	0	0	34	19	3062312	0.0317157	1
C1orf114	286300	491	7	41228	9823	29898	1	0	0	50	17	3822346	0.0319717	1
C21orf56	758870	488	39	25839	8316	2310	2	0	0	50	16	2773023	0.0321773	1
ECHS1	386585	472	13	23617	6182	38379	2	0	1	30	14	2229986	0.0323124	1
WWP2	1410481	#NUM!	42	70213	19118	152724	2	0	0	3	1	452716	0.0323695	1
ACVRL1	493265	371	27	39435	11649	36894	3	0	1	50	21	3249752	0.0323697	1
OR2C1	1361831	303	29	23518	7601	3498	2	0	0	50	24	3153282	0.0323834	1
GPR157	890298	264	31	24871	8855	6633	1	0	0	50	24	2930521	0.0324203	1
PABPC4L	#NUM!	#NUM!	#NUM!	33561	9042	0	1	0	0	50	58	7552325	0.0326612	1
UCK2	321876	403	1	21120	5610	46728	1	0	0	9	2	935033	0.0327	1
KCNK3	1198614	300	41	29601	9636	8349	2	0	0	50	27	3917309	0.0327631	1
TTLL1	627533	202	46	34265	8899	73227	1	0	2	43	19	2968317	0.0327833	1
ZNF829	308757	976	-38	41492	10252	33990	1	0	0	50	9	2560228	0.0329043	1
LGALS4	1843355	219	37	26136	7194	62238	1	0	0	50	29	3422639	0.0331159	1
ALG9	437477	182	28	49676	13618	91113	1	0	0	50	21	4481048	0.0332783	1
SS18L1	861466	288	-13	32428	8261	62106	1	0	2	46	13	2576211	0.0333714	1
RASSF5	504163	288	21	35552	10681	58575	1	0	1	50	26	4308777	0.0334092	1
PSMB4	1322568	174	42	20933	6160	55473	1	0	0	34	22	2288891	0.0334283	1
DNAJC1	197451	608	2	44330	12067	69267	1	0	0	50	15	3849373	0.0334591	1
FAM151A	723136	415	20	44836	14234	48774	2	0	0	40	12	3717450	0.0338908	1
SH3YL1	304765	624	-18	27555	7689	43692	2	0	0	50	19	3272588	0.0339616	1
DHRS1	915114	220	38	24651	7491	81279	1	0	1	50	31	3293323	0.0341793	1
ITGB1BP2	728362	#NUM!	26	28468	7370	45111	1	0	0	29	19	2662935	0.0343329	1
MT1B	653985	187	28	5313	1155	38214	1	0	0	50	23	3371753	0.0343874	1
LILRA5	742939	507	-9	25916	7480	38775	2	0	0	50	18	2894562	0.0343906	1
KLF12	32882	755	41	31449	9372	47652	1	0	1	35	12	2368124	0.0344275	1
AFP	331900	594	3	49852	12452	76197	1	0	1	50	13	3883737	0.0344332	1
OXSR1	301294	386	31	42966	11550	113256	1	0	1	50	24	4006398	0.0345036	1
HORMAD2	655208	178	30	25773	6039	39765	2	0	0	50	23	3386020	0.034543	1
CCDC160	217139	#NUM!	19	26169	6171	231	2	0	0	50	16	3898389	0.0345515	1
NUDT19	420201	410	-36	28314	9174	16170	1	0	1	38	23	2647040	0.0346064	1
SHANK2	544815	678	36	140239	42449	56166	3	2	1	43	9	2373525	0.0346068	1
C2orf81	#NUM!	#NUM!	#NUM!	43912	14795	6600	1	0	0	50	58	7564678	0.0348235	1
OR1Q1	407749	646	9	24101	7018	3993	2	0	0	50	24	3126827	0.0350246	1
PEX11B	#NUM!	#NUM!	#NUM!	20020	6710	25674	2	0	1	30	33	3239148	0.0351788	1
AMOTL2	303429	189	21	59664	18843	55902	2	0	0	50	9	3797299	0.0353125	1
RGMB	141802	729	11	36784	11165	11121	1	0	0	50	25	3547456	0.0353769	1
ACAN	561599	560	-1	189563	63250	57585	3	0	0	46	20	4378550	0.0353831	1
SLC35A2	834040	#NUM!	38	34540	10505	12936	1	0	0	50	14	2687113	0.0354279	1
TLX1	469702	221	52	24871	8162	7260	2	0	0	50	26	3441306	0.0354294	1
LASS3	239951	474	-31	31757	7546	57816	1	0	0	43	25	3387164	0.0356017	1
PDS5B	243309	471	50	118041	29799	167343	3	0	0	13	3	1200386	0.0356304	1
DCTPP1	2338593	142	59	13068	4191	13431	1	0	1	20	18	1186702	0.0356766	1
FKBP1B	243145	226	33	9999	2673	18480	1	0	0	50	17	3622333	0.0359169	1
PPP1R14B	1613996	257	65	11550	3498	12375	1	0	1	13	11	741950	0.0359355	1
DOCK3	395621	756	25	164879	43120	275253	5	0	2	13	6	1591392	0.0359783	1
ARHGAP15	57425	639	11	39215	9625	83622	1	1	0	50	19	3180166	0.0361174	1
CHRDL2	521541	204	40	36256	10010	49137	1	0	0	50	20	3132184	0.0361207	1
WDR4	439191	276	57	33033	9372	42339	1	0	0	50	26	3070738	0.0361446	1
CARS	547495	237	43	69927	17226	160149	4	2	1	6	7	662211	0.0363774	1
SLA2	1019481	176	62	21483	5379	66264	2	0	1	50	33	3744521	0.0364358	1
GAS7	91570	604	-30	40304	10417	90354	1	1	0	50	24	3615711	0.0365067	1
C8orf47	630526	229	39	29051	8338	9537	2	0	0	50	24	3971693	0.03682	1
IKZF1	160478	#NUM!	37	41591	10813	32769	1	1	0	50	18	3338445	0.0368263	1
SPINK1	137041	470	2	6688	1694	20526	1	0	0	50	13	3204553	0.0369177	1
NHLRC3	150239	998	11	27489	7755	54417	2	0	1	50	20	3334628	0.0369278	1
PRDX6	426891	390	12	17721	5148	38577	1	1	0	11	7	910030	0.0369699	1
PRSS54	742919	385	13	31240	8624	28743	1	0	0	50	20	2900183	0.0370168	1
SPCS1	1217701	272	47	13266	4026	21153	2	1	0	2	4	203962	0.0371201	1
MRPL2	1239021	301	42	23584	7502	49764	2	0	0	50	41	4210833	0.0371976	1
LEPREL2	2822601	232	32	56551	18293	59466	2	0	1	31	19	1905156	0.0372968	1
CREB3	922448	190	48	29414	8470	38940	2	0	0	50	23	3934084	0.0374239	1
ASPH	423823	377	14	82720	19613	247104	2	0	0	13	3	1188748	0.0374512	1
SLC19A2	294526	487	16	38005	11957	33660	1	0	0	36	11	2267661	0.0375435	1
KLHL30	428658	356	29	44198	14047	5511	1	0	0	50	19	3897718	0.0376415	1
PAK1	502767	479	27	46145	11506	113025	1	0	0	27	5	2222110	0.0376437	1
LDHD	681970	162	22	39248	12430	46728	1	0	1	50	31	3957481	0.0376679	1
CHADL	#NUM!	#NUM!	#NUM!	56826	21318	6303	3	1	0	20	23	1756128	0.0376742	1
CCDC138	366787	474	8	54406	13442	89232	1	0	0	41	12	3705845	0.0377118	1
TTC38	519654	205	31	37851	10461	78540	1	0	2	47	18	3116146	0.0377665	1
SLC1A4	653388	340	36	40205	13486	55770	1	1	0	50	20	3674517	0.0377805	1
SF3B5	321795	374	17	6908	1705	8415	1	0	0	50	23	4290627	0.0378032	1
C9orf119	1813435	201	46	18227	5665	48081	2	0	0	25	8	1200166	0.0379258	1
MRM1	468055	548	23	26774	8800	51414	2	0	0	50	24	3500024	0.0379996	1
CLEC14A	13985	544	-50	36234	12375	3663	1	0	0	50	25	3186920	0.0379996	1
CCDC51	1401411	263	32	31306	9878	26961	2	0	0	30	10	2470523	0.038148	1
GLTP	876814	323	39	16753	4565	46530	1	0	0	14	7	887502	0.0381586	1
APOA2	728669	234	37	8140	2255	24915	1	0	0	50	21	3825030	0.0383445	1
TXNRD3IT1	283619	508	43	10450	3080	10395	1	0	0	50	18	3406249	0.0383901	1
ERCC2	1280459	215	23	62183	18007	102333	4	0	2	21	15	1636250	0.0383907	1
USP22	431615	382	-19	42856	10802	77682	1	0	0	32	14	3012449	0.0386151	1
GAN	316209	160	14	47773	12749	69795	1	0	1	50	18	3341888	0.0388831	1
WWC3	169744	#NUM!	34	85624	25487	122199	2	0	1	24	14	2254505	0.0388996	1
C9orf80	525036	382	18	8668	2255	30063	1	0	0	50	16	4144261	0.0389367	1
OSBPL7	1118277	217	27	67342	19019	99198	2	0	1	50	21	3248201	0.039025	1
GORASP2	414976	406	36	34903	11132	56364	1	0	0	28	15	2523961	0.0391499	1
FRS2	540769	350	7	39831	11220	32010	1	0	0	50	24	3944710	0.0393077	1
C14orf142	325787	222	35	8041	2222	16170	1	0	0	50	18	3224210	0.0393118	1
GNAI1	94843	475	-34	28952	7117	39798	1	0	0	50	25	2915924	0.039386	1
SHF	667418	544	27	33187	9713	23166	2	0	0	50	28	4208424	0.0394756	1
ZNF280A	201933	683	23	42427	11462	8151	2	0	0	50	35	6399338	0.0394774	1
HIP1	785864	326	62	84293	22495	203544	2	0	1	19	5	1409452	0.0396677	1
ALPP	307666	204	37	41437	12947	41547	1	0	1	50	16	2885080	0.0397193	1
UQCRQ	686574	200	66	6699	1782	18117	1	0	0	50	14	2749945	0.0397331	1
CPNE6	992350	355	19	44627	12727	86823	1	0	1	50	25	3608979	0.0397833	1
CDKN1A	904665	228	37	12474	4125	14817	2	0	1	10	4	556094	0.039798	1
ESR2	528074	387	46	44275	12122	81840	1	2	0	50	18	3600168	0.0399143	1
FXR1	182655	1058	-2	50545	13145	100122	1	0	1	50	10	2737812	0.03996	1
KCND2	49438	962	7	48818	14311	39138	1	0	0	50	14	2979350	0.040113	1
DDC	180088	561	11	38775	10692	87714	1	0	0	26	6	1892770	0.0403088	1
HOXD3	245316	874	13	32901	10230	10560	2	0	0	50	15	2548480	0.0404391	1
SIM2	451019	447	47	55022	16951	40326	1	0	1	50	19	4373006	0.0404829	1
ACPP	210154	765	13	34540	9020	71874	1	0	0	19	7	1671571	0.0405296	1
SLC45A3	747509	281	33	40491	14751	24849	1	0	0	50	33	4065534	0.0405566	1
LATS1	431427	210	40	88561	24200	45474	2	0	1	50	22	3319734	0.0406626	1
WDR70	302307	592	15	53713	13508	169125	1	0	0	36	17	3624698	0.0407402	1
CYP27B1	1160849	344	39	38555	12892	60126	3	0	0	19	6	1423554	0.0410787	1
ACTG1	3582152	268	26	29326	8558	24783	3	0	0	50	26	2572922	0.0411945	1
FAM35A	403850	144	27	66231	17457	35442	1	0	0	50	22	5047724	0.0413112	1
CALCOCO2	757963	239	29	37631	8206	87153	1	0	1	25	10	1946758	0.0413973	1
CSTF1	254679	672	-43	34034	9394	35937	2	0	0	10	0	1007820	0.0414558	1
INTS9	396951	403	42	52833	14718	104412	2	0	1	10	6	874577	0.0415775	1
CHST11	1030269	419	34	27698	7513	38049	1	0	1	50	27	2664849	0.0415795	1
SLC1A7	509533	391	21	43241	13618	37521	1	0	1	36	18	3255890	0.0415802	1
C14orf37	285319	683	3	60214	17435	57519	1	0	1	50	17	3885288	0.0416186	1
KRT28	836683	269	-10	36597	10428	46497	1	0	0	48	22	2779502	0.0417547	1
SERPIND1	435437	288	41	39424	10604	33693	1	0	0	50	23	3573394	0.0417791	1
NFS1	1423559	169	53	36410	10648	102399	1	1	0	50	28	3581523	0.0421167	1
NAV3	23591	1077	-25	186043	53009	254100	2	0	0	11	3	2469500	0.0421322	1
CDS2	500170	482	24	36124	9614	104313	1	0	0	15	4	1434708	0.0421528	1
ADA	801801	171	42	29557	7931	59565	1	0	0	23	5	1214565	0.0422117	1
TFF1	313101	464	90	6875	1870	7557	1	0	0	50	17	2693823	0.042253	1
SPOCK2	757700	169	40	35761	9185	33330	1	0	0	44	19	2573516	0.0423268	1
ASGR2	1682013	348	15	25597	6347	38412	2	0	0	46	25	3156285	0.0424585	1
PIF1	556478	205	50	48675	16467	51315	3	0	1	50	19	2875345	0.0425993	1
TYRP1	77286	530	-31	42427	11759	35508	3	0	0	50	15	2817727	0.0427005	1
TUBA1A	2141275	214	56	35046	10164	32439	1	0	0	50	31	3644806	0.0427484	1
BRAP	591444	191	32	48004	12155	91014	1	0	1	41	12	2923877	0.0428132	1
RBL2	237885	403	-2	91366	24266	118866	2	0	1	50	15	4093166	0.0428311	1
CXCR6	#NUM!	#NUM!	#NUM!	26609	7480	7458	1	0	0	50	58	7558221	0.0429622	1
CYB5R2	100503	853	13	22616	5863	50655	1	0	0	14	9	1068837	0.0431349	1
ZNF354C	718142	781	-4	44968	10505	29073	1	0	0	50	18	3091946	0.0431764	1
SYT12	1643265	152	47	33022	9680	47784	2	1	1	50	28	3221581	0.0433191	1
PLXNA2	258618	627	10	148401	43296	199749	3	1	2	50	25	4748656	0.0433647	1
GRAMD4	415189	265	7	46981	12650	100551	1	0	2	38	16	3299362	0.0433926	1
ZWILCH	530195	219	49	48917	12067	141834	1	0	2	50	19	3432220	0.0434081	1
LILRB2	717623	458	-6	46673	14344	75603	2	0	0	50	20	2420858	0.04347	1
B4GALT1	901836	181	28	30712	9449	34683	1	1	1	25	20	2056857	0.0436343	1
IKZF2	55860	1226	19	42834	10263	45738	2	0	0	30	4	1832105	0.0436974	1
TMEM181	646528	306	46	48917	13948	138006	1	0	1	50	20	3730364	0.0437552	1
SDC2	230943	740	-2	16016	4510	28611	1	0	0	50	12	3946371	0.0438317	1
NUB1	604407	282	42	48961	12485	50655	1	0	0	50	15	3283346	0.0438356	1
LTBR	2686552	198	48	34243	10109	52239	1	0	1	50	45	4205157	0.0440462	1
C6orf127	621095	404	34	9922	2552	16236	1	0	0	50	23	4577793	0.0442337	1
ZNF641	809696	412	16	37400	10120	34287	2	0	0	50	19	3338489	0.0443776	1
TGFA	715918	463	13	12958	3641	20889	1	0	1	6	7	588830	0.0445168	1
GJA10	383829	567	24	42185	11605	5874	1	0	0	50	28	4144294	0.0445183	1
FASTKD5	#NUM!	#NUM!	#NUM!	58839	16896	9207	3	0	0	50	58	7569386	0.0449313	1
EFCAB3	344431	362	8	40458	9669	73953	1	0	0	32	12	2350997	0.0449568	1
VTN	1405196	214	10	38819	9592	38511	1	0	0	50	30	3323903	0.0450164	1
B4GALT5	1040657	132	55	31262	8305	72963	2	0	1	50	28	3272236	0.0450465	1
C1orf103	406255	715	28	59642	16984	20922	3	0	0	50	14	3744334	0.045274	1
PPP1R1A	643658	392	33	13959	3861	34056	1	0	0	50	24	4189790	0.0452765	1
SNX25	295066	528	30	68915	16720	124377	1	0	0	50	16	4451656	0.0453904	1
SNX15	3209258	207	49	26763	8184	48576	1	0	1	50	47	3767467	0.045417	1
TMEM145	792230	218	42	39149	11671	65769	1	0	0	35	19	2449854	0.0454702	1
IQGAP3	2095354	166	39	129437	37081	230538	2	1	2	50	18	3544970	0.0455756	1
C7orf23	182644	1011	28	9592	2585	26829	1	0	0	50	15	3834039	0.0456304	1
RCBTB1	430735	338	67	42405	11715	67188	2	0	0	50	21	3352591	0.0456936	1
KIAA0922	188087	454	39	130042	34001	198660	2	0	1	26	10	2629110	0.0461198	1
SLC16A12	249560	164	13	40084	11891	32307	1	0	0	50	19	2819971	0.0461679	1
VILL	318742	457	24	68387	18898	93357	2	0	1	45	12	4517755	0.0468882	1
HNRNPH1	1600541	229	28	37004	9196	67551	1	0	1	50	26	3270421	0.0469141	1
MTHFD2	1026994	272	50	27720	8019	50292	2	0	0	50	24	3218776	0.0470515	1
SELO	944000	242	49	50952	16500	36762	3	0	0	34	17	2875939	0.0471911	1
ZHX1	545561	171	22	68079	18579	7392	1	0	0	50	15	3760383	0.0472205	1
DHX9	673873	517	23	101662	27731	178233	2	0	0	8	1	556468	0.0475367	1
PRDM4	119393	805	22	63349	17369	72798	1	0	0	50	13	3528371	0.0476014	1
AR	106188	#NUM!	-7	71632	21197	46299	1	0	1	50	12	3981087	0.0476227	1
TUBG2	1740597	177	36	36025	10043	61545	1	0	1	29	15	2150434	0.0478125	1
SPAG16	38908	1199	-3	51931	13145	108471	1	0	1	38	17	2937374	0.0478349	1
CYP20A1	417679	298	23	37620	9801	74580	2	0	1	50	25	4117564	0.0479016	1
KIF22	#NUM!	#NUM!	#NUM!	51744	16038	59235	3	0	1	50	59	7618556	0.047916	1
BTBD16	218081	303	-3	41613	10626	101145	2	0	2	50	20	3741837	0.0480176	1
C6orf35	213310	374	21	11143	3311	66429	1	0	0	43	14	3378419	0.0480637	1
GALNT13	21842	1035	-13	45056	11407	73161	1	0	0	37	17	2965919	0.0480942	1
TMEM42	466410	380	31	12331	3839	14784	1	0	0	50	16	3595746	0.0481996	1
MMP9	630342	381	51	55286	16456	53229	1	0	1	50	20	3835656	0.0483362	1
ENTPD5	443041	158	51	34859	9328	94215	1	0	2	27	12	1667248	0.0483451	1
SPATA2	589377	181	48	39578	12199	13002	1	0	0	50	23	3133251	0.04836	1
ZNF502	433000	541	28	43791	10428	57915	2	0	0	28	7	2023879	0.0484245	1
NONO	728362	#NUM!	26	38060	9988	36465	1	0	0	29	19	2662935	0.0487359	1
SCNN1B	520509	611	32	51304	13739	75306	1	0	1	50	24	3694933	0.048752	1
SHOC2	313830	252	16	45980	12661	71379	1	0	0	50	23	3599101	0.0489028	1
SPINK8	1054170	263	37	8349	1881	19536	1	0	0	50	23	2792053	0.0489743	1
ARHGAP32	195815	546	-11	162602	46882	114213	3	0	2	50	24	4236496	0.0491091	1
RASEF	119712	813	-45	59576	15895	104379	4	0	0	11	1	600611	0.0491502	1
BIRC5	683401	191	24	16687	3674	24948	3	0	1	10	11	1005048	0.0491934	1
RASGRP3	124045	680	9	55968	14421	78210	1	0	0	25	7	2166054	0.0492172	1
HDAC2	217826	610	14	40678	9449	79035	1	0	0	33	16	2442407	0.0492473	1
WNT10A	1087669	386	42	31834	9944	11616	1	0	0	50	38	3298174	0.0492634	1
RNF14	696239	321	48	38346	9603	47619	2	0	0	48	19	3525566	0.0496279	1
MTFR1	146207	407	16	29436	8250	40788	1	0	0	20	6	1147432	0.0498732	1
TDRD7	489355	386	36	87593	23320	100848	2	0	0	28	12	2603007	0.0498736	1
C8orf45	392325	393	22	55352	14740	55143	1	0	1	22	3	1758713	0.0499074	1
PHACTR1	251440	714	17	46607	12628	88044	1	0	0	28	9	2156154	0.0501422	1
HTR2C	23811	#NUM!	-5	35640	10329	96327	1	0	0	21	10	1506659	0.0502539	1
UXT	770573	#NUM!	45	13805	3751	16203	1	0	0	50	27	3908223	0.0503703	1
ZC3H4	1263858	179	37	100463	30481	74448	2	0	3	19	20	1403402	0.0504175	1
KIAA1755	499325	245	60	91597	29018	73788	2	0	0	50	26	3019280	0.0504513	1
ELF3	751933	168	31	30019	7865	44913	2	0	0	40	26	3341481	0.0505749	1
FAM82B	192988	1166	15	25663	6710	139557	3	0	1	1	1	201553	0.0508191	1
SMOC1	607548	307	41	35079	9537	98340	1	0	0	21	5	1305777	0.0508223	1
PRODH	513620	343	5	47388	13893	48807	2	0	0	50	23	4392069	0.0509769	1
ERGIC3	1515751	169	58	32142	8151	83820	2	0	0	37	17	2536105	0.0509911	1
RNPEPL1	837485	485	35	38731	11462	30030	2	0	0	50	18	3192772	0.0511766	1
JRKL	272651	489	14	40964	11011	4884	2	0	0	50	16	2857096	0.0512057	1
TMEM151A	2133752	236	53	34573	11990	5313	2	0	0	44	26	3617581	0.0514201	1
IMP4	369510	593	29	23122	6908	43989	1	0	0	10	4	801119	0.0515225	1
DNM1	1788057	201	45	69542	19690	141801	2	0	0	11	2	785730	0.0515765	1
ZNF780A	1181917	521	22	56529	13563	37356	1	0	1	46	14	2690534	0.0516131	1
LNX1	116784	492	26	59532	17061	80157	3	0	0	50	17	3517272	0.051814	1
TSNAXIP1	1039476	143	49	53636	13519	72468	1	0	1	50	18	3099118	0.0518143	1
KLHL33	#NUM!	#NUM!	#NUM!	39666	13662	0	2	0	0	50	58	7556945	0.0518438	1
YME1L1	389022	551	30	62480	16654	126984	1	0	0	19	3	1999008	0.0518526	1
ZNF43	123927	1235	-66	65230	15356	31647	4	1	0	50	34	2652551	0.0519444	1
KCNH6	934619	247	-1	77165	23254	70356	2	1	1	50	34	3151456	0.0519887	1
DCST1	1696720	214	44	56067	16104	118140	1	0	0	34	9	2209625	0.0522114	1
BMF	884609	226	39	15213	3498	17358	2	0	0	50	36	3180914	0.0522512	1
GTF3C3	404194	370	14	71665	18458	112431	1	0	1	50	21	4962782	0.0524535	1
AGAP6	#NUM!	#NUM!	#NUM!	53999	14938	50589	1	0	1	50	59	7608810	0.0524918	1
CFTR	116609	480	-7	118217	31834	162624	2	0	0	20	5	1611863	0.0527286	1
MPP3	1053443	192	27	47421	12969	95172	1	0	1	50	27	3454330	0.0527373	1
SHISA7	#NUM!	#NUM!	#NUM!	39105	14652	0	2	0	0	50	58	7557935	0.0528258	1
OCM	2208864	358	32	9218	2134	27786	1	0	0	50	17	3407844	0.0532313	1
CRYAA	687433	279	59	13453	4103	14949	1	0	0	50	28	3461117	0.0532529	1
SH3D19	211734	335	23	62161	17996	92268	2	0	0	25	3	2134649	0.0532733	1
C4orf31	106601	931	-7	44440	12254	20229	2	0	0	50	18	3630605	0.053275	1
LRRC18	#NUM!	#NUM!	#NUM!	20306	5830	17952	1	0	0	50	58	7567065	0.0533361	1
PMP2	191177	595	1	10923	2706	26004	1	0	0	50	18	3475428	0.0533645	1
NXT2	133688	#NUM!	30	16093	4103	23991	1	0	0	9	3	482702	0.0536094	1
C6orf192	129252	443	10	36245	10714	74778	2	0	1	50	23	3054326	0.0536372	1
TIPARP	407941	502	22	52470	13332	33462	1	0	0	50	28	3672647	0.0537456	1
MDFIC	38349	520	15	28490	8602	20130	2	0	0	50	22	3511035	0.0537819	1
PIP	321366	568	-9	11869	3212	30426	1	0	0	50	13	2810302	0.0543779	1
CREB3L3	2256881	244	42	35772	11154	54780	2	1	0	34	11	2113947	0.0545524	1
HIST1H2AB	408919	685	43	9702	3333	6600	1	0	0	50	13	2910259	0.0546698	1
EPAS1	375634	213	28	69443	18766	92037	1	0	0	50	28	4648325	0.0547335	1
CENPP	558433	574	45	23441	6160	204798	1	0	0	7	2	659098	0.0548742	1
XPC	308100	258	33	47168	13288	73920	1	0	1	50	28	3270509	0.0549596	1
NCKIPSD	1646019	212	45	55528	17699	55539	1	0	2	50	23	3207886	0.0550073	1
ZNF438	89942	603	20	64658	18238	21648	2	0	0	50	9	3250577	0.0550704	1
MNT	752972	271	28	43318	15059	18447	2	0	0	50	23	3740198	0.0553068	1
WARS2	163335	948	-5	29040	8382	81147	1	0	0	10	4	934131	0.0556775	1
PIH1D1	2173457	290	44	23419	6512	56529	1	0	0	14	5	799117	0.0557903	1
DPYSL5	1261383	378	36	44473	13046	79068	1	2	0	50	29	3450689	0.0558209	1
AAK1	639466	309	35	76076	21802	117315	2	0	5	11	10	669845	0.0561744	1
NPY	148162	478	6	7634	2398	22440	1	1	0	37	15	2161852	0.0562127	1
FSIP2	44989	953	4	551111	144562	38775	7	1	1	50	15	2667181	0.0563485	1
PPARG	372685	222	25	40414	10538	46959	2	0	0	50	18	3774243	0.0565563	1
TMEM128	146135	584	35	11627	2959	25608	1	0	0	50	19	3738042	0.0566543	1
NVL	626336	139	16	68893	18920	156453	1	1	0	50	12	3243977	0.0568011	1
ZNF793	257166	914	-56	32703	8118	19602	1	0	0	50	26	2306931	0.0568274	1
TCEB3B	120831	639	34	57354	17292	7161	2	0	0	50	16	4185060	0.0568397	1
ARID4A	290710	552	36	102960	24618	128271	2	0	1	36	13	2344804	0.0570559	1
C6orf195	467575	342	25	9735	2937	6600	1	0	0	50	17	3890623	0.0570823	1
C6orf64	188770	730	34	13794	4554	13959	1	0	0	50	15	4612498	0.057084	1
ZNF679	#NUM!	#NUM!	#NUM!	33374	8008	20328	2	0	1	30	33	3235100	0.0571007	1
TBX4	312575	408	-11	42548	12496	46629	2	0	0	35	11	2334134	0.0571315	1
FURIN	833957	291	42	61842	18711	51414	2	1	0	27	22	2098085	0.0573282	1
C21orf29	860604	461	30	52085	15763	220275	2	0	1	31	12	2516085	0.0573355	1
FAM114A2	171379	592	5	40667	11143	86757	2	0	0	26	7	1833722	0.0574658	1
DOCK9	435646	494	27	173712	44748	221826	2	0	3	23	5	2213255	0.0574762	1
CDC42SE2	313468	414	34	7128	1683	20988	1	0	0	50	21	3219447	0.057484	1
NDST2	1009357	191	42	68310	20790	72204	1	0	1	50	25	4056569	0.0574973	1
C8orf44	372262	213	38	12683	3421	7854	1	0	0	50	22	3383853	0.0576117	1
OR10A6	105341	679	6	23969	7183	2178	2	0	0	13	1	592218	0.0576151	1
MCOLN1	609287	308	36	45771	13464	73623	2	1	0	50	22	3840650	0.057816	1
C20orf85	372863	576	7	11088	3036	18216	1	0	0	50	27	4184873	0.0579266	1
PDLIM5	137154	349	18	51315	14586	84612	2	0	3	7	5	353815	0.0580096	1
ZNF808	546511	1005	-53	71951	17941	29205	5	1	0	50	32	2229150	0.05817	1
C17orf102	222789	740	-3	12573	4257	13827	1	0	0	50	17	4351215	0.0583996	1
NT5C2	562038	150	47	46365	11517	118173	1	0	0	14	2	1221693	0.0584221	1
BOC	437186	634	21	86636	26191	110055	3	0	1	50	15	3645862	0.0584309	1
KBTBD7	314264	337	66	52591	15224	7029	1	0	0	50	28	3825943	0.0585444	1
HIST1H2BL	267617	634	32	9735	2970	17523	1	0	0	50	14	2623225	0.0587826	1
LIG1	973756	431	26	73491	21153	157575	1	0	0	39	16	3883726	0.0587936	1
FTSJD1	420704	736	3	60621	15840	5313	1	0	0	50	21	3750406	0.0588287	1
KIAA1407	438696	487	29	76252	18623	123948	1	0	0	44	17	3793383	0.0588579	1
S100A12	1140044	401	32	7535	1936	17754	1	0	0	50	28	3016266	0.058883	1
GSDMA	1652518	216	28	35277	10329	38709	2	0	0	50	26	3459027	0.0589429	1
CST4	189028	819	-21	11264	3124	18249	1	0	0	50	16	2653794	0.05896	1
ZNF814	#NUM!	#NUM!	#NUM!	68475	16533	18810	3	1	0	30	33	3242107	0.0591294	1
CHURC1	515337	275	41	9592	2156	32901	1	0	1	50	17	3470599	0.0592861	1
ADRA1D	805921	428	14	42075	14850	7953	2	0	0	50	17	2898093	0.0593181	1
KRTAP10-10	874480	461	25	19228	5786	7920	1	0	0	50	15	4016133	0.0593866	1
GBX2	134179	453	6	26356	8393	8910	2	0	0	50	21	2636106	0.0594237	1
C10orf67	77657	278	-3	15191	3817	14157	1	0	0	50	18	3655223	0.0594647	1
DPP4	153730	528	9	63910	15323	177771	1	0	0	24	11	2367123	0.0595572	1
PPM1F	471638	379	52	35222	10747	26433	2	1	0	50	23	3255516	0.0596188	1
RAD51L1	446885	404	37	31724	8965	132627	1	0	4	11	8	1030623	0.059646	1
DDRGK1	909603	255	55	24926	7381	33759	2	0	0	34	18	1830840	0.0596521	1
UBQLN1	481151	422	-3	46948	12782	59532	1	0	2	23	5	1466861	0.0597507	1
CPN2	344707	269	34	40887	13299	3036	2	0	0	50	26	3224793	0.0599886	1
RAP2A	343135	533	28	14410	3938	12771	1	0	0	50	17	3992043	0.0601198	1
ARFIP1	218185	385	33	30107	7975	70884	2	0	1	19	9	1448876	0.0601211	1
OR5AR1	#NUM!	#NUM!	#NUM!	23815	6908	3531	1	0	0	50	58	7553722	0.0602408	1
PET117	782027	479	-6	6523	1793	4785	1	0	0	50	14	2145704	0.0603209	1
SLAIN2	310987	328	55	44935	13607	38313	2	0	1	50	16	3188273	0.0603585	1
RNF182	256934	590	20	18821	5731	29139	1	0	0	37	5	2529505	0.0604488	1
KRTAP5-11	586193	626	50	12353	3256	11319	1	0	0	50	14	2761990	0.0604715	1
SURF2	1827885	416	28	20658	5577	39204	1	0	1	50	17	3432055	0.0604967	1
FAM5C	6711	1261	-26	60610	16247	36861	3	0	0	44	12	2750726	0.0605347	1
UBA2	707545	355	5	52206	13431	105996	1	0	1	48	32	3625831	0.0605806	1
PPM1M	1114737	181	52	23771	6754	19107	1	0	1	13	9	842974	0.060776	1
MARK4	1318362	215	31	54032	16489	93885	2	0	0	7	3	564311	0.0607941	1
NANOS2	866240	261	42	10527	3300	3333	1	0	0	50	28	3678345	0.0608641	1
MUT	64105	1139	-14	59312	16621	70851	1	0	0	31	17	3137376	0.0610618	1
TFCP2	530649	155	40	41393	10252	126621	1	0	0	18	5	1197185	0.0612741	1
SH3RF3	266032	464	13	58157	19360	28083	1	0	0	50	18	2805187	0.0616776	1
ARHGEF12	264872	312	25	125587	32714	251724	3	1	0	30	9	3010304	0.0618773	1
CTCF	1074126	147	45	58784	14608	72237	1	0	0	34	11	2431363	0.0619393	1
NOL11	692622	197	7	58322	15268	97416	1	0	0	50	25	3819310	0.0627859	1
PFN3	1038665	261	59	10142	3652	11055	1	0	0	50	40	3979514	0.0629556	1
XIRP1	163147	452	44	138259	44429	6072	4	0	0	28	11	2155285	0.0630834	1
LILRB3	717623	458	-6	49577	14674	44946	1	0	2	50	20	2420858	0.06319	1
TRIM37	678139	530	13	78716	20053	148071	1	0	2	39	10	2825394	0.0631991	1
ALDH18A1	369001	454	26	62931	18117	101376	2	0	0	46	15	4037341	0.0632014	1
ZNF845	#NUM!	#NUM!	#NUM!	77693	18832	33396	3	0	0	50	58	7595511	0.0632208	1
WEE1	553054	158	28	50820	14553	54054	4	0	1	50	31	4424607	0.0633563	1
ASB18	121194	481	8	35310	11550	14157	2	0	0	50	19	3231701	0.0638497	1
DEFB110	70183	1258	-7	9526	1826	15576	1	0	0	50	26	3299813	0.0639715	1
DDX41	1120311	347	41	50171	13684	82863	1	1	0	31	12	1907136	0.0641047	1
TRIM72	1203752	478	17	36311	11803	29667	2	0	0	50	17	2549899	0.0641198	1
KIF6	77217	940	26	66902	16753	151635	1	0	1	50	19	3133922	0.0641404	1
TRAT1	107009	961	-15	15565	3608	47850	1	0	0	47	24	3766345	0.0643005	1
INPP4A	212473	623	41	82907	23089	75735	2	1	1	31	12	1605989	0.0643401	1
ZNF880	526380	960	-32	46310	11374	9570	1	0	0	50	22	2711445	0.0646793	1
BTN1A1	426020	498	34	40920	12111	57750	1	0	0	20	7	1188231	0.0649948	1
AMN1	313930	228	11	20713	5720	29073	1	0	0	50	15	3918244	0.0652368	1
CT62	276800	462	10	10758	3069	4191	1	0	0	50	19	4106960	0.0652658	1
RBBP8	254087	158	40	75174	16335	90288	3	0	0	23	7	1934086	0.065303	1
TXLNB	192994	504	14	54604	14399	52536	1	1	0	50	25	3359180	0.0654787	1
PARP12	462854	639	35	55770	15180	71379	1	0	0	22	6	1518902	0.0655286	1
MPND	2122615	220	27	39798	11616	33561	2	0	0	50	28	3411584	0.0655918	1
IFNA4	137739	498	1	14806	4070	7194	1	0	0	50	12	2827275	0.0656068	1
UBTF	930750	175	41	63470	14905	109362	3	0	0	15	7	1563936	0.0656682	1
NDUFB11	819569	#NUM!	38	12903	3729	15015	1	0	0	50	16	2982738	0.0657242	1
MBD1	229269	262	51	52844	15598	132627	1	0	0	17	5	1406163	0.0658811	1
BAD	1613996	257	65	15191	4312	21978	1	0	0	50	29	3092980	0.0659316	1
ZNF732	#NUM!	#NUM!	#NUM!	46904	11275	20955	2	0	1	30	33	3238994	0.0663276	1
NXNL2	130577	438	1	14696	4642	2706	1	0	0	50	19	3546191	0.0664251	1
HK3	1129866	222	54	71181	22671	80223	4	0	0	10	12	1123738	0.0665422	1
CRTC2	2028800	222	34	53196	17292	74184	3	0	1	50	16	2991307	0.0665531	1
RAG1	97499	412	-17	81180	22308	6402	1	0	0	50	13	3093794	0.0667537	1
PRPSAP1	1622536	209	24	30569	8833	67122	2	0	1	50	36	3650691	0.0667545	1
ALS2CR8	543912	392	33	58025	15697	97086	2	0	0	40	18	4085488	0.0667655	1
NUP88	1179795	474	24	59576	16060	107646	1	0	1	50	22	3273743	0.0668901	1
MED4	324467	567	34	22088	5599	54087	1	0	0	50	22	3971187	0.0669707	1
C13orf23	165959	998	5	70334	24805	92004	2	0	0	50	10	3263117	0.0670541	1
SLC13A2	1517567	225	24	49731	15345	72468	1	0	0	37	17	2345750	0.067293	1
DHRS2	1299548	595	26	24673	6182	62040	1	0	2	9	6	715473	0.0674218	1
ADAMDEC1	57540	741	5	38434	9911	76758	1	0	0	17	5	1090925	0.0674311	1
GKN2	340835	327	14	15037	3938	44253	1	0	0	50	23	4446453	0.0674442	1
EIF3D	1184089	359	38	45177	11022	100551	2	0	0	13	1	1010328	0.0674904	1
FAM180B	#NUM!	#NUM!	#NUM!	14113	4433	8811	1	0	0	50	58	7556527	0.0676282	1
DUSP8	#NUM!	#NUM!	#NUM!	46585	16049	19800	1	0	1	30	33	3242613	0.0676798	1
PGAP1	549386	370	17	75075	19734	136323	1	0	1	25	10	2336708	0.0680618	1
RHBDL1	1207790	194	33	33550	10769	25080	2	0	0	29	15	1889415	0.0680762	1
HNRNPUL2	2425755	248	51	59532	16236	90453	2	0	0	50	18	3253624	0.0680971	1
CRNKL1	230275	685	10	68541	17424	106623	2	0	0	16	10	1566455	0.06821	1
LRRC8D	180057	257	13	67045	18128	6633	1	0	0	50	19	2919829	0.0682543	1
SSH3	1369264	177	44	51656	15400	62007	3	0	1	50	30	3877379	0.0685428	1
SEMA4C	822597	392	46	64273	20141	63888	2	0	0	30	15	3427589	0.0685815	1
TLR3	355117	414	-13	70950	19173	17820	1	0	0	50	22	3907475	0.0685999	1
ARR3	188610	#NUM!	39	31812	8877	72369	1	0	0	8	2	716584	0.0686751	1
PBOV1	341233	545	21	10670	2860	3861	1	0	0	35	14	2816616	0.068893	1
OAS3	613755	433	38	84678	25080	60984	1	1	0	50	28	4636082	0.0689064	1
FGF19	465152	561	38	16610	5137	3168	1	0	0	50	17	3641033	0.0690268	1
TRRAP	1040178	470	42	303864	84645	500808	2	0	1	7	8	2251546	0.0690972	1
TEKT2	853740	282	27	34133	9790	33891	2	0	0	50	33	3623818	0.0691777	1
FILIP1L	267848	573	10	90310	23507	40095	1	0	0	50	13	3656389	0.069237	1
RPS6KB2	1331051	161	52	38412	11319	59334	1	0	0	16	5	1031404	0.0693056	1
DCT	123751	906	0	44044	11891	51909	1	0	0	22	4	1095787	0.0694719	1
RASA1	154501	726	24	84271	22979	132264	1	0	1	21	22	3994265	0.0695269	1
TBC1D24	2085452	321	49	43032	12474	37950	1	0	0	50	14	5627820	0.0695691	1
P2RX2	819418	332	35	39919	10571	35706	2	0	1	50	33	3483084	0.0697435	1
CTNNA3	14523	1168	-41	71742	19206	149490	2	0	0	4	0	285857	0.0697816	1
LHFPL3	324628	895	5	18337	5390	70752	1	0	0	42	13	3484437	0.0698481	1
RTP3	289420	565	32	18568	4763	15807	1	0	0	50	25	4727294	0.0700049	1
NKX2-8	49455	583	-20	17644	6248	3036	1	0	0	50	10	3274194	0.0702243	1
COX4I1	381135	298	28	14047	3278	29733	1	0	0	50	24	4726260	0.0702891	1
NSD1	948717	227	42	211167	58740	185196	3	0	0	12	1	1061280	0.0702967	1
CP	388273	312	10	86493	21417	119724	1	1	0	37	12	2865247	0.0703224	1
SUV420H1	1059031	161	51	70785	18447	71280	1	0	1	50	19	2990119	0.0707928	1
ZNF320	557083	1008	-39	40865	10021	24585	2	0	0	50	22	2480973	0.0708295	1
ASB10	611046	337	38	41734	14267	8745	2	0	0	50	20	2860099	0.0708319	1
LRRC15	344707	269	34	44517	13959	4290	2	0	0	50	26	3224793	0.0709627	1
CDKL1	655106	279	33	29205	7524	137049	1	0	2	19	21	1509431	0.0709743	1
RPS7	253814	371	14	15906	4257	34617	1	0	0	50	29	3713699	0.0710561	1
SCLT1	98655	645	8	57387	13464	108570	2	1	0	30	8	2345101	0.071084	1
ARNT	1787393	188	33	63459	17523	143748	1	0	0	30	11	2310869	0.0711745	1
FMN1	238197	520	5	94380	26235	95172	1	0	1	50	16	3682085	0.0712015	1
PKN1	954144	204	43	74382	23232	71544	1	0	0	50	30	4143227	0.071233	1
CCNI2	717412	356	59	28908	8514	26961	1	0	0	10	3	648263	0.0713364	1
PTPN13	239175	533	31	199441	53372	139326	2	0	1	50	17	4561117	0.0713821	1
KPRP	64902	818	18	43956	13596	5742	2	0	0	50	13	3052929	0.0714097	1
C10orf71	#NUM!	#NUM!	#NUM!	111562	33506	1155	2	0	0	50	58	7577944	0.0715836	1
ATP2A3	617494	268	33	83259	25344	77682	2	0	2	50	32	3208799	0.0718175	1
SLC6A3	606209	490	30	48851	14476	81510	2	0	1	7	1	400521	0.0719802	1
C17orf80	205112	251	-15	48356	13387	30591	2	0	0	50	22	3643783	0.072201	1
C1orf68	#NUM!	#NUM!	#NUM!	19195	5654	0	1	0	0	38	47	5465702	0.072576	1
KLHL8	271051	327	43	49346	13189	88473	1	0	0	18	4	1142328	0.0727954	1
CABLES1	270708	198	72	50105	15631	61116	1	0	0	50	38	3839198	0.0729909	1
ANXA11	366637	626	7	40084	11858	74943	2	0	1	50	29	3250379	0.0732541	1
MZF1	2673870	276	11	55616	17809	21714	1	0	0	50	19	2607990	0.0732581	1
CD83	210380	594	40	16291	4631	22803	1	0	0	50	17	3615447	0.0734425	1
TRIM28	2673870	276	11	65241	19635	59136	1	0	1	50	19	2607990	0.0736841	1
PFN2	622464	490	17	13882	3707	26532	1	0	0	50	16	3575517	0.0738188	1
C1orf189	2028928	185	35	8679	1947	49434	1	0	0	50	22	2945162	0.0738501	1
GLT6D1	362222	524	29	22132	5819	24651	1	0	0	50	11	4363997	0.0738768	1
XPNPEP1	248752	644	-31	54274	14399	120747	1	0	1	19	10	1750826	0.0739923	1
SYNPO2L	1042853	166	43	74272	26378	11550	1	0	1	39	27	3783076	0.074053	1
PTDSS1	219234	671	13	38874	9702	98769	2	0	0	4	0	273669	0.0741037	1
NRN1L	879834	158	50	12496	4268	39534	1	0	0	50	35	3953818	0.0743789	1
TUBB3	1131847	221	40	35332	9779	14916	1	0	0	50	31	2304401	0.0744366	1
KDM6A	59340	#NUM!	36	112277	30217	127116	3	0	0	8	4	1002067	0.0744537	1
TMCO1	321853	406	-2	15356	4147	45243	1	0	0	46	14	3988930	0.0744692	1
COMMD1	563800	420	26	15004	4235	14982	1	0	0	50	29	3777444	0.0744719	1
SPINK5	68058	390	-10	92279	20944	213213	3	0	3	50	29	3896827	0.074521	1
PHACTR3	137383	818	-29	44528	12496	80718	2	2	1	3	4	459613	0.0746013	1
DBC1	3696	1010	-25	60291	16071	38247	2	0	0	50	19	3441141	0.07477	1
ANKRD20A4	#NUM!	#NUM!	#NUM!	67155	16269	31548	7	0	1	38	48	5507865	0.0747955	1
DYNLL1	1552470	216	46	7590	1716	14421	1	0	0	50	28	3096984	0.074956	1
ZFP62	#NUM!	#NUM!	#NUM!	71720	17710	0	3	0	0	50	58	7560993	0.074997	1
PLEKHH3	1740597	177	36	59268	20922	53955	1	0	1	29	15	2150434	0.0750084	1
TCTE3	233648	447	3	16214	4015	30261	1	0	0	50	24	5079008	0.0751646	1
ARHGEF4	547548	369	13	57475	15488	62139	1	0	1	46	29	3536214	0.0751658	1
SMC1B	461206	199	17	101200	24398	147378	4	0	1	50	17	3318920	0.0756248	1
ZNF227	618477	671	-31	64361	15367	28314	1	0	0	50	13	2401630	0.0758267	1
AGBL5	1257014	290	34	70444	21362	110022	2	0	2	50	13	3356947	0.075845	1
C12orf34	786670	423	45	33418	11693	5973	1	0	0	50	21	4172432	0.0758573	1
ZNF329	1308496	619	-64	42757	11033	9306	1	0	0	50	38	3257628	0.0760585	1
APRT	813333	189	51	13904	4609	17325	1	0	0	50	21	3273457	0.0760635	1
OR5J2	10101	1007	-38	23804	7117	2508	1	0	0	50	8	2604547	0.0761509	1
TMIE	298503	495	41	12375	3564	22968	1	0	0	50	19	3602632	0.076485	1
SLC6A5	148079	842	1	62821	18161	120450	2	0	0	48	14	3159838	0.0764938	1
MKI67	408820	641	-1	251097	73194	90024	7	2	0	17	4	1081190	0.0765107	1
PSMA4	505832	375	46	21747	5247	56628	1	0	0	50	16	3625292	0.0765921	1
ERGIC2	100875	599	-3	31405	7733	70026	1	1	0	7	5	767888	0.0766015	1
FGF1	293119	481	28	12628	3212	19272	1	0	0	50	21	3879447	0.0767216	1
RGSL1	#NUM!	#NUM!	#NUM!	88077	21252	0	1	0	0	50	58	7564535	0.0767428	1
DSG4	260152	412	-4	85283	23749	96756	3	0	0	44	12	3267286	0.0767563	1
C10orf137	216532	351	-6	97372	24959	153186	1	0	0	37	6	2506196	0.0767625	1
KRTAP5-10	586193	626	50	15576	4587	11022	1	0	0	50	14	2761990	0.0769662	1
IDUA	675007	256	45	50237	16291	37884	2	1	1	13	14	1197053	0.0770925	1
LINGO3	1553589	240	29	42625	16214	0	2	0	0	50	23	2996862	0.0775053	1
PAAF1	544325	159	44	31625	8800	89232	3	0	1	10	5	682748	0.0781677	1
CGB8	2070141	200	35	12496	4268	22440	1	0	0	50	23	2943952	0.0782177	1
NID1	555035	318	19	97636	28490	128601	1	0	1	50	19	4369156	0.0784616	1
UBR3	340876	631	32	152801	39226	120681	2	2	1	33	10	2160807	0.0785037	1
TMEM33	272281	261	25	19833	5511	46761	1	0	0	50	18	5044391	0.0785219	1
GRID2IP	#NUM!	#NUM!	#NUM!	93104	29656	231	3	0	0	50	58	7573170	0.0785382	1
ARID5B	81587	388	20	93137	25762	64185	1	1	0	31	6	2220295	0.0788211	1
NASP	873800	161	27	65428	17138	77649	1	0	1	50	26	3532441	0.078889	1
TNFAIP8L1	921603	203	35	13926	4719	3036	1	0	0	50	28	3413927	0.0790538	1
CDC45	710221	298	19	49401	12507	120021	2	0	0	24	14	2380554	0.0791194	1
GRM2	759916	456	37	65703	21252	25509	2	0	0	50	16	3215729	0.0792723	1
THUMPD2	117341	739	-8	40700	10450	54582	2	0	0	42	20	2912514	0.079464	1
SPANXN4	2776	#NUM!	-19	8250	1914	3267	1	0	0	27	14	1551198	0.0795524	1
ZNF621	195638	546	22	34551	9537	27720	1	1	0	21	7	934791	0.0795741	1
FAM169A	424900	581	31	53867	14146	114246	2	0	0	32	8	2075557	0.0795869	1
C12orf68	511392	352	32	14773	4532	3696	1	0	0	50	23	3419328	0.079763	1
OR8D1	154391	921	-14	23408	7150	2541	1	0	0	50	18	3358696	0.0798535	1
TBX3	32369	548	-30	56848	17732	46365	2	0	1	50	14	2942148	0.0799074	1
C17orf74	1906324	206	33	38291	11803	13530	2	0	0	21	9	1427283	0.0800625	1
C7orf57	127890	364	24	23925	6402	17523	1	0	0	50	17	3514533	0.0801777	1
WBP11	340728	578	-4	50226	14784	73755	1	0	0	23	4	1111165	0.0802704	1
TCIRG1	1168866	251	63	64724	20119	56463	1	0	0	50	27	3483700	0.0803598	1
VTI1B	479937	260	39	18480	5247	31878	1	0	0	50	14	3385701	0.0803891	1
SPATA20	1532661	200	20	63085	18590	70884	1	0	1	50	29	3587683	0.0808325	1
CD68	1957426	194	24	27181	8624	66792	1	0	1	9	6	680295	0.0808618	1
BACE2	197460	530	-6	40370	12067	50688	2	0	1	38	18	2670514	0.0811711	1
IARS2	651419	613	-1	81433	21758	154902	1	2	1	32	16	2725338	0.0817125	1
TMEM207	163494	373	9	11660	3487	34122	1	0	1	50	23	3321571	0.0817491	1
C10orf68	493605	708	-15	52569	12342	135531	2	0	0	50	18	3100922	0.0819351	1
KRTAP10-11	874480	461	25	22869	6798	5544	1	0	0	50	15	4016133	0.0822344	1
KLHL29	#NUM!	#NUM!	#NUM!	62436	19338	19833	1	1	0	30	33	3245935	0.0822744	1
RUNX1T1	5155	1075	-30	48081	13497	94281	1	0	1	22	13	1425633	0.08239	1
FAM123B	57924	#NUM!	2	86834	25762	12771	1	0	0	50	29	4216729	0.0825073	1
SDF2L1	521773	194	37	16951	5357	4719	1	0	0	50	34	3904010	0.0825153	1
CSTL1	188567	750	-16	11792	2992	16401	1	0	0	50	25	3996619	0.0825258	1
RNF19B	858954	233	33	57739	16676	62370	1	0	0	50	32	3030874	0.0825638	1
COL4A1	429137	434	12	130438	41624	318384	5	1	6	12	11	1325192	0.0825765	1
PTF1A	124603	469	1	24343	8360	12276	1	0	0	50	12	3336289	0.0827325	1
B3GNT1	1963418	182	55	31383	9933	12837	2	0	0	16	8	1065031	0.0827444	1
RNF19A	1009773	212	41	66385	17864	58311	1	0	0	41	24	3303564	0.0827859	1
TMUB1	622098	373	41	18161	6556	9933	1	0	0	50	22	3601917	0.0828522	1
GATAD2A	899226	214	6	48752	15466	71445	1	1	0	50	30	2786872	0.0831612	1
CLTA	857985	257	46	20295	5148	49830	1	0	0	50	26	4225892	0.0831718	1
MC2R	133238	815	-2	22770	6732	7062	1	0	0	50	15	2666125	0.0832478	1
GPR125	101844	818	16	103499	29755	113718	1	0	0	43	7	2650120	0.0835567	1
PDE4C	1178047	210	43	59554	17831	59169	3	0	2	25	16	1930115	0.0836206	1
OR8J3	10101	1007	-38	23859	7359	3267	1	0	0	50	8	2604547	0.0836438	1
OR6F1	191710	995	-32	23177	7414	3267	1	0	0	50	16	3059573	0.0837017	1
C7orf59	1299015	205	52	7843	2519	29370	1	0	0	50	32	3282609	0.0839041	1
NTSR2	219483	336	21	30591	10560	23826	1	0	0	50	16	3734148	0.0839675	1
STARD3	1224964	213	33	37136	9295	94446	2	0	1	20	6	1144748	0.0839955	1
G6PC	1629499	190	23	28094	7942	36201	2	0	0	50	36	3851870	0.0843948	1
CST9	189307	772	-47	12738	3234	13530	1	0	0	50	28	3968888	0.0845098	1
PDDC1	1788356	193	48	17732	5137	23562	1	0	2	8	4	341880	0.084686	1
EGR2	176901	852	32	35497	11990	15015	1	0	0	43	11	4291089	0.0847434	1
C14orf180	625253	450	20	12155	4312	11088	1	0	0	50	24	3612279	0.0847722	1
HMGB2	249666	413	23	17413	3905	29106	1	0	0	50	12	3655278	0.0847749	1
HIST1H1A	408919	685	43	16192	5324	7887	1	0	0	50	13	2910259	0.084818	1
ZNF878	975609	728	-8	46123	11726	11484	2	1	0	38	5	1304688	0.0850162	1
RNASE1	956361	577	8	12166	3509	4026	1	0	0	50	26	3805351	0.0850946	1
MYO19	416822	556	23	78782	22297	107151	1	0	2	50	29	4287954	0.0850958	1
GPATCH3	1025094	188	34	40711	12221	58707	2	0	0	50	24	2721510	0.0853309	1
GPR176	731008	387	17	39226	12122	12837	1	1	0	10	7	978879	0.085336	1
TIGD3	4112809	242	50	35321	11539	5940	2	0	0	50	27	2823018	0.085932	1
TPSD1	1150864	215	36	18986	5665	18183	1	0	0	50	18	3243240	0.0859778	1
POMC	319647	280	37	20735	6061	13794	1	0	0	50	16	3518801	0.0861051	1
CHAC2	#NUM!	#NUM!	#NUM!	14630	4015	25509	1	0	0	50	58	7572807	0.0862328	1
RAB3GAP1	358477	577	26	79970	21175	159159	2	0	1	5	1	578380	0.08625	1
GYS2	510830	830	-17	56694	14982	105435	1	0	0	34	10	1576179	0.0863698	1
CLRN2	271399	912	37	18029	5434	15444	1	0	0	50	19	3582150	0.0867033	1
SRPK1	761613	404	28	53625	13299	70554	1	0	1	15	4	1123639	0.0868581	1
FER1L5	906473	234	41	169807	44363	70554	2	0	1	16	17	1498640	0.0870577	1
CAMK4	192731	767	29	37840	10472	66429	1	0	0	50	11	5979677	0.0870627	1
CKAP2L	595832	214	47	58949	16027	63822	1	0	0	23	13	1901966	0.0871946	1
TMEM17	303217	553	14	15796	4301	26235	1	0	0	50	19	4015968	0.0873133	1
ZNF600	536540	1010	-40	57673	14102	43197	3	0	0	29	9	1289134	0.0876638	1
ZNF394	1327454	288	60	44044	11858	20130	2	2	1	4	6	253231	0.0877206	1
CDC27	955548	395	18	67056	17589	99099	3	0	2	50	28	3741375	0.0878286	1
TTLL3	953772	264	43	60555	17556	80355	1	0	2	26	14	1932480	0.0883603	1
STOML2	945481	350	41	27896	8701	72534	1	0	0	8	8	685905	0.0884336	1
SMAD2	108087	185	42	37697	9955	56760	1	0	1	12	4	690085	0.0884467	1
RASIP1	1635420	190	44	71731	25157	80652	1	0	0	27	8	1804781	0.0885512	1
SEMA4A	2294665	211	39	59433	17853	82005	2	1	0	42	19	2663584	0.0885849	1
OR10R2	177013	929	7	25355	7876	3366	1	0	0	50	11	3090164	0.0886807	1
ADIPOQ	449980	384	25	18887	5632	10263	1	0	0	50	22	4262324	0.0888519	1
OR8B12	171574	746	-1	23562	7161	2574	1	0	0	50	17	4519889	0.0889705	1
RPS27A	964970	349	25	12991	3212	30624	1	0	0	50	19	3390970	0.0891559	1
NNT	439246	597	0	84546	25839	163119	1	0	0	16	6	1853071	0.0892591	1
PDZD9	643750	326	44	16489	4136	29304	1	0	0	50	14	3407855	0.0898362	1
ZRANB2	107389	955	-15	28094	7249	69333	2	0	0	22	12	2146705	0.089884	1
TMED3	259115	736	19	16951	4961	13761	1	0	0	30	9	2487573	0.090037	1
ASCL1	21203	964	3	18018	5577	2838	1	0	0	50	15	2921281	0.090277	1
ARHGEF11	958228	350	36	123937	36080	301554	3	1	1	4	4	845108	0.0905299	1
SULF1	137404	578	-19	71269	17567	142725	2	0	0	3	1	497563	0.0910382	1
HAPLN1	220863	552	-9	27918	7755	26697	1	0	0	50	23	3905792	0.0910446	1
INO80E	#NUM!	#NUM!	#NUM!	19118	6061	38874	1	0	0	50	58	7588218	0.0912577	1
TMEM163	261980	649	5	22836	6864	37653	1	0	0	50	14	3748635	0.0913753	1
RAC1	#NUM!	#NUM!	#NUM!	16995	4785	45177	1	0	1	38	48	5510010	0.09147	1
STAC2	1426821	212	31	32692	9416	45408	2	0	0	9	7	866976	0.0914937	1
AHSG	508316	436	45	28457	8833	36795	1	0	0	50	20	5179911	0.0923808	1
RAMP2	1633092	190	33	13849	4037	15477	1	0	0	50	24	4141775	0.0924629	1
CENPK	424356	444	25	22715	5203	50127	1	0	0	50	24	4487989	0.0925135	1
MYLPF	2312884	165	47	14421	3333	27918	1	0	0	50	21	3038288	0.0925828	1
COX4NB	381135	298	28	16852	4565	31548	1	0	0	50	24	4726260	0.0926062	1
RYBP	102513	607	32	17358	4719	18216	1	0	0	50	18	4122096	0.0927382	1
LRTM1	29081	629	24	26653	7931	23397	1	0	0	50	14	4120270	0.0928399	1
GP1BB	#NUM!	#NUM!	#NUM!	14454	6237	14025	1	0	0	50	58	7563545	0.0931695	1
HEATR7B2	211261	644	-5	128898	33594	174933	2	1	2	50	18	3657126	0.0932837	1
MRGPRF	557282	416	51	25960	8492	9174	1	0	0	50	19	3941278	0.0933941	1
HES1	420702	294	33	21351	6864	16566	1	0	0	50	26	4257671	0.0934031	1
SETD5	781227	404	34	112233	33264	93918	1	0	1	49	27	4821630	0.093807	1
PHLDB3	392374	166	-19	50237	15202	36135	2	0	1	50	26	3637392	0.0939878	1
ZCWPW1	1454967	172	57	52921	13442	126027	2	0	3	34	18	2242240	0.094002	1
ZNF506	575637	609	-50	35860	8591	38379	3	1	0	29	29	2109514	0.0940621	1
PLA2G2F	567393	501	23	17127	4455	22638	1	0	0	50	15	3261698	0.0940961	1
URB2	299238	340	15	116875	35288	66462	1	0	0	44	15	3446729	0.0943492	1
SPTBN1	714370	430	22	195151	50072	267597	2	0	1	21	6	2012109	0.0944168	1
TNFRSF4	2356409	196	27	21626	6754	8382	1	0	0	50	31	3645026	0.0945566	1
HES5	339388	228	38	12969	3894	2013	1	0	0	50	21	2901800	0.0948086	1
CAPNS2	#NUM!	#NUM!	#NUM!	19217	5500	6435	1	0	0	50	58	7555218	0.0948258	1
NEUROG1	496830	608	34	17457	6105	5214	1	0	0	50	21	4539370	0.0948772	1
IMPG1	187724	674	-13	64218	16896	87846	2	0	1	45	26	4147396	0.0949032	1
MOBP	161535	694	18	6974	1408	10329	1	0	0	50	41	3274095	0.0949735	1
FCGR2B	598281	504	20	25047	6732	32406	1	0	0	50	8	3190088	0.0950851	1
FOSL2	465927	197	30	24761	8008	17061	1	0	0	50	24	4107378	0.095087	1
B4GALNT1	1329939	344	52	40766	13387	47058	1	0	1	14	8	876656	0.0951686	1
TAF13	989913	215	18	10395	2442	31515	1	0	0	50	21	3132404	0.0953014	1
KCNK16	190767	749	31	33814	10307	28545	1	0	0	50	15	3987610	0.0958078	1
FOXE3	193133	347	8	22825	8855	0	1	0	0	50	21	3533134	0.0958908	1
AASS	57655	988	-13	74712	20097	141867	1	0	2	31	17	2580765	0.0959622	1
CXCR2	694517	301	27	27126	8745	9438	1	0	0	50	28	4304157	0.096095	1
DEGS1	638932	174	13	25762	6578	11451	1	0	0	50	14	4123878	0.0960979	1
UTS2	375594	415	23	13607	3487	36102	1	0	0	50	31	5341017	0.0962308	1
TDRD5	599875	613	-9	78056	21274	113091	2	0	0	21	7	2178363	0.0963433	1
TRPC1	414031	437	20	60907	15785	59763	2	0	0	29	20	3314179	0.0963938	1
GRHL2	424003	399	36	51425	12529	118404	2	0	0	16	11	1564376	0.0964408	1
TFPI2	228127	480	-12	19052	4906	29799	1	0	1	50	17	3491323	0.0964566	1
C2orf34	414128	685	26	26367	7029	73854	1	0	0	50	12	4259002	0.0964724	1
SFN	1022828	188	30	19206	5511	5115	1	0	0	50	28	3357200	0.0965429	1
CXorf41	229024	#NUM!	26	17809	4268	30888	1	0	0	50	16	4170463	0.0966088	1
FDX1L	1802015	191	21	14322	4488	17358	1	0	0	50	39	4034767	0.096637	1
ACTL8	249962	416	27	28105	8492	7491	1	0	0	50	21	4070792	0.0966478	1
MEP1B	342655	617	11	56892	14520	59994	2	1	0	39	22	2922744	0.0966495	1
TRIB3	879317	185	41	26499	9372	23826	1	0	0	50	25	3574868	0.0966684	1
C21orf58	940047	624	53	24673	8228	19371	1	0	0	50	16	2949650	0.0967107	1
MDP1	974559	220	41	14564	3817	44385	1	0	0	50	32	4048132	0.0969838	1
C2orf71	471053	404	28	98065	29678	10692	1	0	0	50	27	3842520	0.0970503	1
DIXDC1	416878	221	22	56551	14465	62832	2	0	0	38	13	2581612	0.0970671	1
CRABP2	1851672	180	37	11220	2937	26829	1	0	0	50	33	3643651	0.0971207	1
ZNF841	#NUM!	#NUM!	#NUM!	73480	18623	13431	3	1	0	30	33	3238818	0.097234	1
CMTM6	436595	592	31	14333	4279	15576	1	0	0	50	27	4166404	0.0972798	1
FOXD4L5	#NUM!	#NUM!	#NUM!	30932	10351	3795	1	0	0	50	58	7557429	0.0974246	1
SMARCAL1	590685	384	31	75251	21472	109890	2	0	1	50	32	5074421	0.0974381	1
IFNA16	193208	498	-3	14839	4037	7194	1	0	0	50	29	2922810	0.0976937	1
VGLL3	55913	332	-18	25575	7194	24750	1	0	0	50	7	2755368	0.0977509	1
SIX3	133317	566	23	24904	8195	4587	1	0	0	50	9	2952851	0.0977514	1
RAB13	2028800	222	34	16940	4246	47949	1	0	1	40	14	2462262	0.0978319	1
SPTLC3	64005	571	-59	44242	11957	99924	1	0	1	19	8	1018842	0.0980131	1
LIN7A	27634	987	-4	18403	5357	26730	1	0	0	50	16	3227807	0.0980325	1
ASB17	140995	603	-11	23177	6457	13959	1	0	0	50	21	4399692	0.0980397	1
LONP1	935129	225	23	74745	22605	87318	1	0	2	50	24	3158243	0.098112	1
KHNYN	897668	265	29	52063	16082	63624	2	1	0	50	24	2753971	0.0981786	1
ZNF511	386585	472	13	20207	5632	34089	1	0	0	50	18	3521221	0.0981836	1
AMHR2	1712232	191	56	45496	12782	61347	2	0	0	50	31	3636644	0.0984282	1
LCMT1	273088	418	23	27478	7007	67650	1	0	0	28	5	2262216	0.0984385	1
GPR84	664708	190	45	29777	9658	7260	1	0	0	50	21	3779314	0.0986317	1
ELAVL3	1255985	265	32	28798	8426	37950	1	0	0	43	10	2582602	0.098667	1
INPP5F	656842	199	43	91080	23595	123024	3	0	0	5	1	536272	0.0987014	1
VHL	825905	170	39	16456	4994	16599	1	0	0	50	19	2626459	0.0987521	1
WDR24	1207790	194	33	61490	17941	25641	1	0	0	29	15	1889415	0.0987599	1
ATXN7	156786	683	8	74910	22506	64053	2	0	0	23	7	2157991	0.0988779	1
MAP6	528316	227	45	61523	19591	44583	2	0	1	48	31	3313321	0.0989016	1
MPV17	1245306	182	52	14256	4191	43296	1	0	0	50	25	3598914	0.0989133	1
TAOK2	2038342	238	60	117062	37906	95667	2	1	1	41	25	3269717	0.0989202	1
SERPINE2	314351	346	11	32736	9009	44550	1	0	1	50	17	3558478	0.0989718	1
MAP2K5	449735	377	31	37609	9614	185955	1	0	0	6	1	581603	0.0990688	1
CRELD1	950574	170	54	39281	10252	72897	2	0	2	38	26	2408582	0.099139	1
DVL1	1744013	273	28	52624	15719	34386	1	0	2	33	21	1740739	0.0991401	1
STAR	705837	277	46	22792	6314	35739	1	0	0	50	25	3953323	0.0992042	1
DEF6	682809	264	39	50182	13772	41085	2	0	0	50	24	4484018	0.0992327	1
CRISP3	67784	1246	-2	20416	4862	53592	1	0	0	40	11	2849495	0.09936	1
CD28	320806	477	19	17479	4796	33462	1	0	0	50	22	4072761	0.0993997	1
BPTF	772730	293	1	239690	65857	181599	6	1	2	22	11	1456268	0.0994081	1
TMPRSS15	274061	981	-64	83105	21109	136422	5	0	0	8	1	466444	0.099503	1
CCDC25	380493	229	27	18029	3718	57354	1	0	0	50	22	4823104	0.0999147	1
NPLOC4	3705166	205	21	49280	13123	62733	2	0	1	50	23	2513203	0.100211	1
KIAA0907	1988461	174	32	48279	14388	117348	2	2	1	50	18	3017421	0.100314	1
ZNF274	1390072	581	-58	51810	13827	33000	1	1	1	43	24	2093003	0.100399	1
HUNK	341416	624	12	55880	16225	69828	1	0	0	19	8	1256233	0.100447	1
NAT8L	717079	321	34	22550	7711	6039	1	0	0	50	38	4043050	0.100535	1
COMTD1	208687	275	38	20119	6842	5181	1	0	0	50	16	3802403	0.10063	1
HS6ST1	406221	635	24	31372	9614	2376	1	0	0	50	14	3986345	0.101025	1
ANKRD27	369667	455	-38	84722	23023	174075	3	0	1	11	9	896071	0.10112	1
ACOT7	643590	176	26	36564	10659	53130	1	0	2	13	7	743578	0.10112	1
ZNF655	1460222	332	56	53339	13090	36135	1	0	1	41	26	2393710	0.10147	1
SRRD	163136	553	-46	27060	7524	46068	1	0	0	6	3	457501	0.10176	1
DMRTA2	147973	639	-7	25597	9779	0	1	0	0	50	25	4420196	0.101865	1
NPHP3	211862	768	24	106766	28501	164802	1	0	0	20	6	1889745	0.101881	1
NCSTN	987855	526	28	56375	16093	140547	1	0	1	27	10	1255628	0.102045	1
OSGIN2	251472	419	35	43164	11946	32571	1	0	0	8	3	639089	0.102105	1
CTTNBP2NL	559406	335	23	49324	14564	23034	2	0	0	50	22	3311363	0.102216	1
RBP4	450249	305	20	16423	4235	31680	1	0	0	50	31	4162048	0.102233	1
ZNF544	1471648	581	-53	56914	14498	37554	5	1	2	10	9	469667	0.10233	1
CTRC	554165	212	29	21593	6094	47718	1	0	1	50	31	3916396	0.102444	1
CDK6	697669	464	26	25795	7370	34221	1	0	1	50	17	3619880	0.102518	1
SHISA4	736064	208	24	15444	4686	35178	1	0	0	50	26	3817616	0.102608	1
RIMS3	678456	421	20	24024	7359	39501	1	0	0	19	5	1862553	0.102624	1
GRIK5	886688	438	31	75845	23716	64944	1	0	0	24	6	1281555	0.102783	1
ACTB	1906749	195	34	29392	8492	28776	3	0	3	11	5	432003	0.102826	1
FAM26E	261450	479	19	24167	6721	17061	1	0	0	41	11	3405963	0.103044	1
ATP9A	171625	419	0	83710	23606	179157	2	0	1	32	9	2490114	0.103055	1
TPO	56524	599	-23	72600	21945	86922	2	1	1	50	12	2703910	0.103072	1
KCTD15	680604	598	-26	22330	6908	28446	1	0	0	50	13	2698806	0.10315	1
ZNRF2	626711	388	42	18656	5929	28083	1	0	0	50	16	3327698	0.103439	1
IKBKB	514464	361	44	61743	15972	126225	2	0	0	37	13	2468444	0.103463	1
HAS3	1179391	201	24	45012	13794	22836	2	0	1	5	6	436128	0.103478	1
ARL10	563059	347	37	18700	6017	28149	1	0	0	50	21	3836613	0.10351	1
FAM48A	166443	631	23	64537	16148	137940	1	0	0	3	2	924110	0.103637	1
SNRNP35	1090769	424	50	19569	5577	8811	1	0	0	50	24	3930157	0.10364	1
CAND2	508965	269	39	93731	30646	46992	1	0	0	23	3	1427855	0.103696	1
DYNC1LI2	804191	145	10	39501	10956	79563	2	0	0	23	15	1914187	0.103729	1
TBC1D10A	622382	211	50	39919	11594	41646	2	0	0	50	22	3045350	0.103752	1
PSMD7	459751	433	-7	26323	6644	37521	1	0	0	50	15	4669159	0.103811	1
ZNF488	117080	445	21	25234	8525	7293	1	0	0	50	9	3187305	0.103973	1
EPHA3	27204	#NUM!	-18	79178	21142	112728	1	0	0	24	11	1726351	0.103978	1
OR51A7	65798	1006	-15	23925	6996	2310	1	0	0	50	11	3346629	0.103992	1
FBXO47	1256859	143	31	37026	9141	64614	1	0	0	9	9	762773	0.104197	1
OTX1	240308	505	12	26917	8492	16731	1	0	0	50	26	3759206	0.104259	1
MAGEB16	3857	#NUM!	-24	25201	7106	3069	1	0	0	42	19	4121260	0.104301	1
REEP6	2352825	221	38	14520	4323	16005	1	0	0	50	20	3112417	0.104399	1
MECR	390697	395	22	29469	8811	68244	1	0	1	30	9	2555718	0.104456	1
FAM120AOS	422600	547	26	22495	6512	18744	1	0	0	50	16	3233219	0.104791	1
ARL15	83263	721	5	16577	4312	9174	1	0	0	50	16	3138410	0.104884	1
PPP4R1	454636	202	51	76505	20152	119658	1	0	0	18	5	1247543	0.104916	1
MRGPRX4	631291	436	20	24123	7920	7953	1	0	0	50	28	4507096	0.104938	1
THAP2	259684	393	-11	18205	4730	31086	1	0	0	50	18	3579829	0.10503	1
PPP1R3A	12173	914	-21	88275	23364	24156	2	0	0	50	9	2632663	0.105155	1
C10orf47	370730	134	19	32340	11220	19239	1	0	0	50	16	3947581	0.10523	1
FECH	304947	352	38	34584	9306	69861	1	0	0	50	21	3828990	0.10524	1
POLI	98827	436	44	59158	15455	21516	1	1	0	23	13	1628286	0.105366	1
SIK3	421847	300	34	100672	27566	167112	1	0	2	50	24	3615095	0.105569	1
STK4	938230	294	42	39787	9911	73656	2	1	0	50	31	4818902	0.105629	1
SDR9C7	2103486	286	26	24222	7260	30360	1	0	0	50	26	3795946	0.105644	1
RP1L1	99570	456	15	180961	57134	22275	5	1	0	50	19	3193498	0.105644	1
EP400	408569	269	27	242319	73722	323664	3	1	0	5	1	1110890	0.105709	1
ZSWIM6	#NUM!	#NUM!	#NUM!	94314	27786	46200	2	2	0	30	34	3280750	0.105945	1
OR2T2	112460	903	-20	24453	7722	4653	1	0	0	50	16	3258090	0.105991	1
PRKCG	831741	360	-41	55660	15686	97449	2	1	0	42	19	2397648	0.106202	1
UNK	1806586	178	31	69630	20295	58278	2	0	1	50	23	3783846	0.106472	1
NXF1	2405109	248	44	51799	13970	111705	1	0	0	12	3	733436	0.106479	1
C16orf79	2179404	224	39	17721	5610	26961	1	0	0	40	14	2084005	0.106597	1
NRXN1	8891	1372	-25	128568	36201	121539	2	0	0	18	3	969540	0.106622	1
CLDN17	10231	994	-69	16973	5434	3069	1	0	0	50	10	1769944	0.106692	1
OR2B11	272980	927	-14	23749	7700	2244	1	0	0	50	20	3435630	0.106719	1
LRRC42	430138	201	31	34012	9383	43527	1	0	0	50	15	3804020	0.106723	1
ASXL2	602691	287	31	110803	32813	135432	6	0	0	12	4	867680	0.106976	1
KBTBD13	688371	189	44	33528	11913	0	1	0	0	50	21	4092264	0.107046	1
GPR133	218974	468	0	69993	19800	170082	2	0	0	17	12	2249874	0.107111	1
C1orf9	116362	506	10	100584	26697	142098	1	0	3	43	20	3230216	0.107148	1
CCDC88B	1610483	257	51	113003	36718	68937	2	1	1	50	31	3449897	0.10715	1
RARRES1	197614	972	-6	23430	6930	30888	1	0	0	50	15	3006421	0.107422	1
CRY2	429658	271	34	49071	14454	61611	2	0	0	50	32	3466727	0.107496	1
VWDE	#NUM!	#NUM!	#NUM!	128700	32505	0	3	0	0	50	58	7575788	0.107544	1
GBGT1	1875784	397	51	27115	7997	23397	1	0	0	50	13	2575947	0.107783	1
WIPI1	699214	233	-15	35937	9966	91707	1	0	2	50	20	3611454	0.107886	1
KRT79	1781225	288	27	41723	12463	46068	2	0	1	50	34	2899391	0.107908	1
RRS1	259302	268	12	27588	8646	10956	1	0	0	50	17	3545454	0.107937	1
ZG16	#NUM!	#NUM!	#NUM!	13145	3949	0	1	0	0	30	32	3210713	0.108061	1
SIPA1	4131934	202	53	78232	27005	46200	1	0	0	39	17	2300595	0.108106	1
OR2T35	141426	710	-10	24376	7700	165	1	0	0	50	20	3998126	0.108113	1
RAPGEF2	136300	480	3	119273	32263	130449	1	2	0	50	16	3294885	0.108248	1
OR51E1	212267	935	-3	23925	7788	6930	1	0	0	50	19	3786244	0.108257	1
MGMT	83542	1073	-25	18315	5940	27093	1	0	1	3	2	239327	0.108546	1
PHTF1	298251	398	10	61545	16236	100023	1	0	0	26	20	2025276	0.108796	1
PPP1R12A	222118	398	-8	83138	22231	77616	2	0	0	29	11	2736987	0.108861	1
NUP205	521421	326	14	160886	44011	294162	4	1	1	5	8	1170873	0.109034	1
FMO1	427825	968	-4	42328	11495	81081	1	0	1	50	12	4071573	0.109106	1
YIPF4	396035	325	23	19228	5687	27027	1	0	0	50	28	4140114	0.109209	1
ZNF439	739660	633	-2	40139	9625	22869	1	0	0	50	31	4576693	0.109301	1
PLEKHN1	1971475	239	15	48301	15521	55176	1	0	1	17	11	1023858	0.109424	1
CCDC83	361760	380	3	37081	8426	87351	1	0	1	6	5	647262	0.109427	1
C13orf39	195502	521	34	20944	5753	24981	1	0	0	50	22	3683306	0.109524	1
ZNF214	418263	881	-4	49005	11352	13827	2	0	0	50	16	3650196	0.109618	1
FGF14	82526	937	-2	25432	6644	73194	1	0	0	50	18	3706725	0.109755	1
KIF27	464240	285	5	112134	28908	97647	1	1	0	47	20	3854939	0.109914	1
KLK6	581408	606	29	19558	5357	33825	1	0	0	50	20	2777500	0.110109	1
IMMT	872251	420	42	59994	16995	46629	2	0	0	50	20	3400089	0.110149	1
ARX	252498	#NUM!	11	41712	14553	3399	1	0	0	50	22	4417314	0.110215	1
CRX	881316	336	39	22759	7337	24651	2	0	0	5	2	384087	0.110244	1
SLC26A10	1329939	344	52	43230	14388	74547	1	0	0	14	8	876656	0.110257	1
NANS	484638	272	48	28512	7854	31284	1	0	0	50	21	3767588	0.110378	1
ATF7IP	339265	882	12	98615	29062	83622	1	0	0	50	13	2300617	0.110602	1
SMNDC1	449754	359	18	19525	4730	33429	1	0	0	23	8	2203047	0.110686	1
AP3S1	380598	759	6	15895	3971	36729	1	0	0	50	31	4128113	0.110729	1
PBX3	491989	545	36	34727	9394	50391	1	0	0	50	15	3720805	0.110742	1
C22orf25	587146	218	50	22440	6039	53460	1	0	0	50	18	3063104	0.111004	1
GATC	1563159	216	45	10802	3289	37422	1	0	0	50	28	3073114	0.111006	1
SIX2	74076	508	23	22121	6919	11418	1	0	0	50	15	3532320	0.111015	1
DDX26B	236195	#NUM!	25	68596	18854	100155	2	1	0	50	21	4197259	0.111075	1
MOGAT3	1022626	258	39	26774	7876	41415	1	0	0	50	20	3208612	0.11131	1
CSMD2	137660	907	16	276771	77715	390918	4	0	1	14	2	1113156	0.11135	1
SOS2	778308	166	46	107008	27929	122166	1	0	0	34	10	2322540	0.111647	1
C5orf33	184013	476	2	35266	10043	69795	1	0	1	50	15	4191836	0.111738	1
SEPT8	717720	356	59	42603	10395	72501	1	0	0	10	3	648263	0.111895	1
FCHO1	1181745	246	21	70851	21153	136785	2	0	1	17	18	1565091	0.111966	1
UGT2B7	21319	782	12	42295	10901	47388	1	0	0	10	6	733689	0.112012	1
LRRC16B	992350	355	19	108592	32483	176880	1	0	2	50	25	3608979	0.112027	1
RABGGTA	915114	220	38	44836	13574	55605	2	0	0	33	18	2148685	0.112049	1
ZC3H6	593451	449	24	94127	25135	36432	1	0	0	39	16	2772880	0.112075	1
USP25	74958	477	30	86383	21197	124443	2	1	1	33	12	2246299	0.112309	1
ZNF836	460879	901	-41	74470	18623	21219	1	0	0	50	13	1820324	0.112315	1
OSBPL6	150530	526	16	79002	20427	170808	2	0	1	8	2	551958	0.112467	1
ZNF546	1181917	521	22	67155	16368	30393	2	0	0	50	17	3327555	0.11253	1
FCGR2A	741254	448	41	25531	6809	77946	1	0	1	50	18	3754047	0.11267	1
BTBD1	384974	679	27	38192	10549	60489	1	0	0	50	16	4336508	0.112724	1
CTSG	897577	582	3	19800	6138	29568	1	1	0	50	27	4139190	0.112808	1
ARMC2	414039	431	32	69410	18766	92532	1	0	0	19	10	1538790	0.112814	1
CDH1	924096	240	30	69256	20141	100452	2	0	0	36	17	2525556	0.112927	1
CPS1	158852	465	-1	120912	33363	278355	1	0	2	34	12	2692360	0.113147	1
MYO1E	773032	386	43	90717	22638	190047	1	0	1	14	4	1272843	0.113331	1
SECTM1	2856070	193	24	19239	5940	12078	1	0	0	50	15	2735535	0.11345	1
HOXB9	909944	509	28	19360	5621	13068	1	0	0	50	11	2491357	0.113658	1
STMN2	147465	518	-12	14729	3685	27027	1	0	0	50	29	4327730	0.113868	1
CCNT2	288841	434	22	58575	14916	54021	1	1	1	8	2	739101	0.113878	1
LEPROTL1	387693	231	51	16280	4873	35376	1	0	1	50	24	3826812	0.113932	1
MRPL40	650407	300	16	16423	4532	24519	1	0	0	50	24	4225452	0.113988	1
JPH3	594064	251	23	56991	17688	19635	2	0	1	47	16	2443617	0.114014	1
GFI1	370328	580	1	32736	9933	13464	1	0	0	50	16	4031863	0.114091	1
NICN1	1585328	201	32	16907	5005	23958	2	0	1	2	2	118580	0.114393	1
ITGA2B	1062294	172	38	82093	24761	123321	1	1	0	25	17	2394172	0.11451	1
FGF2	139927	184	18	21296	7645	24981	1	0	0	17	5	1397715	0.114703	1
FAM53C	1312427	273	36	29744	9559	31647	1	0	0	46	18	3517206	0.114828	1
RALY	873171	398	61	24112	7337	38379	1	0	0	34	13	2581139	0.114964	1
ZFYVE16	318922	590	33	122562	32142	99165	1	0	1	32	16	3077855	0.11501	1
ITM2C	1020678	519	45	21010	6182	32901	1	0	0	50	26	5096003	0.115082	1
ODC1	732059	270	47	37290	9768	59994	1	0	0	50	21	3864685	0.115102	1
RBM18	319049	597	19	15433	4136	32307	1	1	0	14	6	1108701	0.115195	1
SLC15A2	516880	677	28	59026	16016	161238	1	0	0	12	1	782177	0.115271	1
COQ9	749108	159	39	25509	7260	46728	1	0	0	31	9	1974060	0.11551	1
PKHD1L1	134643	732	6	338118	92202	309606	4	1	1	28	9	2092233	0.115552	1
CLEC3B	479578	326	41	15961	4466	5412	1	0	0	50	29	4120831	0.115587	1
EXOC6B	148260	625	-1	66473	16753	78276	1	0	0	25	14	1660153	0.115642	1
NUDT5	328303	227	34	18348	4620	86955	1	0	0	50	20	3197964	0.115677	1
SRCAP	1632278	158	61	240581	83380	207636	5	2	2	43	27	3048331	0.116076	1
FRAT1	903121	397	31	19877	7843	0	1	0	0	50	16	2723567	0.11623	1
OR2W3	87551	993	-35	23386	7733	1749	1	0	0	50	15	2862354	0.116274	1
AZU1	2168802	198	28	19195	6347	19305	1	1	0	42	27	2468763	0.116596	1
DTX3L	410045	404	35	58608	15477	25410	2	0	1	48	25	3636644	0.116665	1
DYRK4	276521	874	24	42207	10824	115797	1	0	1	50	13	5377328	0.11669	1
JAZF1	292385	474	14	19404	5280	27918	1	1	0	50	19	3021755	0.116736	1
ARRDC3	51436	334	5	33088	8921	45408	1	0	0	50	8	2435532	0.116809	1
C1orf173	101813	1070	-14	120538	32879	84216	3	0	0	32	15	2961068	0.116975	1
ADAR	1927515	403	36	96316	27005	118734	1	0	2	50	20	3095202	0.117044	1
MARVELD3	446645	530	10	46464	14784	21945	2	0	1	40	18	2199945	0.117091	1
DLX5	99426	991	-15	22396	6578	19206	1	0	0	50	17	3479025	0.117254	1
C19orf41	1458117	445	27	17864	5038	38577	1	0	0	50	21	3268397	0.117286	1
PPIF	326131	300	53	16445	4873	34122	1	0	0	50	25	3704734	0.117442	1
C9orf64	460176	343	2	26763	7491	23727	1	0	0	44	20	3477199	0.117656	1
GRHL3	893155	198	22	49698	13167	110682	2	1	3	28	13	1893298	0.117781	1
AKR1C3	438967	678	-14	26268	6930	61545	1	0	0	50	18	3053534	0.11785	1
LYSMD3	86012	780	7	24255	6402	13629	1	0	0	50	11	3311748	0.117875	1
RAD9A	1269888	177	51	30932	9262	31152	1	0	0	50	25	3425136	0.11795	1
SLC45A2	268032	863	8	41613	12309	74217	1	0	0	43	3	2539119	0.117961	1
MIA3	225124	392	-1	152757	39765	177573	1	0	1	50	20	4259057	0.118077	1
DENND1C	865106	219	33	63239	19129	52635	1	0	3	26	16	1497430	0.118202	1
PRDM16	248448	632	16	99935	28666	83787	3	0	2	50	26	4093408	0.118245	1
FAM193A	637151	209	46	97372	26147	106986	1	2	0	41	17	2804252	0.118326	1
TMEM54	1019374	232	15	17072	5665	22605	1	0	0	50	29	3634653	0.118398	1
CT47B1	#NUM!	#NUM!	#NUM!	22891	7073	16896	1	0	0	50	58	7567252	0.118505	1
ADAMTSL1	313133	527	-18	137984	40315	155364	2	1	1	9	11	1562154	0.118854	1
TSKS	1699718	192	47	46035	14124	61677	2	1	1	50	23	3012669	0.118908	1
CCDC42	473874	604	17	25718	6457	37059	1	0	0	50	18	3599574	0.118923	1
ANP32E	1207965	197	39	22407	5016	49071	1	0	2	5	2	275110	0.118936	1
C1QTNF6	668971	289	53	21923	6160	14685	1	0	1	36	12	2002737	0.118947	1
C1orf198	446793	592	12	25388	7546	20196	1	0	0	50	22	4384237	0.118985	1
FXN	196497	491	27	18359	4510	35937	2	1	1	10	4	354805	0.119054	1
LAPTM4A	520645	166	26	18931	5027	37059	1	0	0	50	30	4730528	0.119146	1
RGS18	96080	925	-20	19294	4598	25905	1	0	0	50	14	2989404	0.119236	1
TPD52	211901	353	43	20647	5522	53064	1	0	0	50	15	3498022	0.119273	1
TM2D2	421614	428	42	19338	5577	20295	1	0	0	50	21	3676200	0.119643	1
CYR61	296507	345	13	30074	8272	21846	1	1	0	49	19	3303432	0.119768	1
C9orf139	1951939	202	40	14168	4873	24321	1	0	0	50	23	3119369	0.119946	1
TPBG	131014	486	-3	31075	10604	3102	1	0	0	50	20	3943786	0.120032	1
ATRNL1	45264	1002	-20	111980	28336	145299	1	0	0	20	4	1458149	0.120133	1
CBFA2T2	613808	148	52	48444	13959	80784	2	0	0	10	2	779273	0.120146	1
HPDL	1010538	355	28	27071	9757	5643	1	0	0	50	15	3261665	0.120174	1
DAK	1394229	286	57	44473	14663	100155	1	0	3	21	16	1174745	0.120247	1
NR0B2	1025094	188	34	19294	6380	11715	1	0	0	50	24	2721510	0.120267	1
BAIAP2	1727896	243	16	46574	12892	84975	1	0	0	11	8	766304	0.120274	1
BMP1	587455	196	50	81433	21692	187077	1	0	2	19	6	1201893	0.120312	1
CA1	99296	1463	15	21318	5610	42900	1	0	0	28	6	1644434	0.120348	1
KDM5B	463071	378	35	123134	33253	200574	1	0	2	50	24	4243184	0.120426	1
PIN1	1069900	579	-26	13233	3465	13299	1	0	0	50	23	2918872	0.120509	1
PLCG1	383568	362	13	104489	27511	142197	3	0	0	27	8	2820675	0.120523	1
ZNF253	550586	609	-52	40051	9911	27324	2	1	0	27	29	2029511	0.120647	1
ALX4	301098	575	9	31647	9537	16038	1	0	0	50	14	3337884	0.12079	1
ABCG8	501561	480	30	53218	15158	84018	1	1	0	14	15	1364286	0.120863	1
GSTM2	927739	201	22	18788	4378	69465	1	0	1	50	22	2955898	0.120881	1
GAS2L2	675201	196	3	66341	21604	34320	2	0	0	50	23	3812369	0.120961	1
GOLGA2	1813435	201	46	80927	21736	142956	2	0	0	7	1	475563	0.121046	1
TMEM158	#NUM!	#NUM!	#NUM!	21307	8492	0	1	0	0	50	58	7551775	0.121207	1
PRDM2	68342	892	25	135982	37499	81840	2	0	1	50	17	3022877	0.121305	1
GAD1	352183	519	31	49456	12848	117744	1	0	0	44	14	4687914	0.121384	1
UNC13D	1727802	178	35	86383	25718	118470	3	0	0	24	12	2040027	0.121409	1
DENND1B	206539	480	-21	64504	16577	159786	1	0	1	11	4	831644	0.12161	1
BUB3	213809	769	0	26664	7161	54120	1	0	0	50	12	3474394	0.12179	1
TXNDC3	103411	646	13	48994	11429	80157	4	1	0	13	7	1046716	0.121963	1
COL22A1	5667	846	-22	128348	41173	427779	3	0	2	29	6	1991704	0.122033	1
TCOF1	949599	212	40	116149	35453	130185	2	0	1	49	22	4053621	0.12211	1
CCBE1	257439	491	24	32384	9295	65076	1	0	0	50	12	4373512	0.122228	1
MTMR12	384742	160	27	60841	15191	103950	2	0	1	50	23	5040277	0.122334	1
ACTN2	427180	682	-10	72765	18480	133848	2	1	0	32	12	2332242	0.122358	1
SDSL	444479	276	36	25520	8074	39072	1	0	0	50	26	3759965	0.122498	1
UST	169694	476	8	32538	8679	49467	1	0	0	50	18	3640571	0.122571	1
CPOX	364371	640	6	35420	10417	39237	2	0	0	50	30	3196842	0.122574	1
CAGE1	761240	283	15	71676	16698	128568	2	0	0	22	6	1966459	0.122701	1
C5orf25	532154	427	25	36289	10109	112299	2	0	2	20	13	1227116	0.122843	1
RHOC	559669	325	27	15444	4290	32340	1	0	0	50	26	3747337	0.122952	1
VSX2	652027	358	47	28028	8404	17358	1	0	0	50	18	3578828	0.123026	1
GPX6	255783	592	26	17908	4664	32241	1	0	0	50	28	4171431	0.123057	1
ACTR6	184664	650	9	32879	7810	64911	1	0	0	50	18	4465021	0.123058	1
OR6C70	802038	706	3	23925	6996	2640	1	0	0	50	23	3742266	0.123291	1
RPS24	361024	184	30	24035	6622	38544	1	0	0	50	28	4612344	0.123505	1
YIPF6	201571	#NUM!	12	18931	5390	37323	1	0	0	50	21	3248014	0.123538	1
CDRT4	405431	452	-68	12045	3267	22110	1	0	0	50	28	3172136	0.123564	1
OR7G2	311030	471	-63	26081	8107	1287	1	0	0	50	27	2966568	0.123801	1
FLG	433645	548	21	310354	92048	15807	20	6	0	9	13	697136	0.123902	1
C15orf38	969942	239	29	17996	5137	33363	1	0	1	46	24	3102880	0.123905	1
ZNF804B	3101	1030	-20	106392	27588	27291	2	0	0	46	13	3109909	0.123918	1
OR4S2	1295	1091	-20	24046	6842	2376	1	0	0	50	17	2751265	0.123994	1
C10orf131	#NUM!	#NUM!	#NUM!	14927	3388	627	1	0	0	30	32	3210779	0.124036	1
ST3GAL6	338260	516	10	27225	6831	62865	1	0	0	33	10	2406646	0.124115	1
NOL3	1109491	150	46	19514	2992	36036	1	0	0	50	16	3238840	0.124264	1
CLCF1	1269888	177	51	17171	5467	14949	1	0	0	50	25	3425136	0.124453	1
RAB40B	855855	243	21	21637	6644	35112	1	0	1	50	16	3088316	0.124491	1
ITIH2	199302	528	-8	76153	20240	152493	1	0	0	15	7	1216919	0.124542	1
C19orf45	609287	308	36	39512	11704	23694	1	0	0	50	22	3840650	0.124636	1
BRS3	374989	#NUM!	23	30701	9229	14388	1	0	0	50	13	4061409	0.124739	1
CD300E	876565	484	14	16115	4807	22803	1	0	0	50	21	2281092	0.124835	1
SIK1	807666	312	65	60005	19327	43395	2	1	0	47	22	3135099	0.124969	1
CPEB3	423765	469	33	55418	15862	117216	3	1	0	18	9	988482	0.124992	1
TMEM31	485629	#NUM!	43	15862	3641	8217	1	0	0	50	34	4137958	0.125048	1
OR10K2	135429	902	5	23496	7425	2277	1	0	0	50	10	2531342	0.125142	1
AQP12B	1077835	446	25	22825	7997	3663	1	0	0	50	24	4355307	0.125381	1
SLC35F1	200805	959	-18	31801	9614	76362	1	0	0	38	17	3105685	0.125389	1
BCL9	#NUM!	#NUM!	#NUM!	108229	33836	49236	1	1	0	50	59	7626355	0.125483	1
PARP8	76181	1215	14	69795	18282	144837	1	0	0	9	2	742753	0.12551	1
TFEC	236823	538	-14	27973	7403	44385	1	0	1	50	17	3416281	0.125641	1
SPC25	173915	724	7	18810	4257	30525	1	0	0	50	21	3669820	0.126004	1
HEY2	229400	351	-5	25795	8195	17259	1	0	0	50	13	3552681	0.126249	1
APEX1	464497	395	17	24882	7227	42306	1	0	0	44	16	3898224	0.126266	1
PMEPA1	197938	488	15	22561	6677	6105	1	0	0	50	22	3154008	0.12638	1
FAM58A	940418	#NUM!	24	19437	5709	26103	1	0	0	50	24	3856127	0.126385	1
OPRD1	765350	208	27	27962	9229	7194	1	0	0	50	22	3397614	0.126452	1
ERBB2	1284992	226	38	98505	29271	145200	3	1	0	34	12	1997105	0.126554	1
RXFP3	268032	863	8	34936	11594	4488	1	0	0	50	11	2940872	0.126613	1
CRTAP	513008	372	33	31999	8591	44385	1	0	0	50	25	4061453	0.126769	1
LDOC1L	216551	425	14	17534	6226	8349	1	0	0	50	22	3527931	0.126998	1
CACNG2	1202913	359	42	25234	7238	25410	1	0	0	50	30	3351029	0.12731	1
SCN1B	738570	419	-34	26697	7557	25146	1	0	0	50	23	3218171	0.127471	1
AIM1	220264	271	41	135322	37862	133122	2	0	0	8	0	639749	0.12762	1
PABPC5	8224	#NUM!	-28	29447	8470	2442	1	0	0	50	24	3685044	0.127679	1
CCRN4L	332509	361	32	32857	10175	12573	1	0	0	50	21	3545828	0.127887	1
FICD	437636	399	40	35079	10626	7722	1	0	0	50	33	4700300	0.127953	1
TUBAL3	711034	519	-1	34617	10098	30063	1	0	0	50	24	4157439	0.128055	1
ZNF23	383757	648	-2	51832	12188	14949	2	0	0	50	20	2551384	0.128064	1
IP6K1	1429151	191	43	34617	9669	42405	1	0	0	50	40	4518822	0.128087	1
SMARCD3	610106	290	32	39875	11176	71445	2	0	2	41	33	3396833	0.128237	1
GPN3	943393	206	47	28963	6875	63525	1	1	0	47	24	3908003	0.128367	1
QKI	81134	1131	1	29832	8184	68574	1	1	1	50	17	2840079	0.128439	1
NME4	1549307	207	37	14696	4510	28149	1	0	0	50	35	3935580	0.1285	1
SLC19A1	422182	618	40	43989	15279	20427	1	0	0	50	26	3792184	0.128819	1
MPHOSPH10	355097	470	40	56045	12859	64713	2	0	0	50	26	3495371	0.128856	1
BFSP2	342402	497	14	32362	9614	50325	1	0	1	50	19	3808552	0.129365	1
TRIM2	222401	350	14	60918	17028	98010	2	0	0	16	5	1208042	0.129496	1
SUMF2	738325	642	4	32725	8723	74250	1	0	1	50	27	4336376	0.129793	1
ELAVL1	967479	369	19	25905	7128	27687	1	0	0	50	26	3512355	0.129819	1
AVEN	409752	499	0	28160	8503	28578	1	0	0	50	24	4149695	0.129931	1
CDH11	23628	1085	-56	62733	17490	83160	3	0	0	35	18	1734403	0.129996	1
B3GNT9	1093307	150	47	29315	10582	1881	1	0	0	50	24	3732432	0.130183	1
RWDD3	172385	582	-13	21868	5687	15180	1	0	0	50	23	4374557	0.130201	1
DYM	241451	414	57	54043	14399	95271	1	0	0	4	0	492184	0.130247	1
MUC1	1801444	194	32	24673	4334	42735	1	0	0	50	23	3776212	0.130361	1
GULP1	98119	869	-12	25377	6138	62634	1	0	0	18	14	1971431	0.130642	1
DOK6	50550	968	-4	27115	6677	46299	1	0	0	50	16	3238312	0.130751	1
CDC7	269978	454	-6	46530	11979	57519	1	0	0	50	13	3380949	0.130767	1
DKFZp761E198	3834148	287	55	58641	22803	0	2	0	0	50	22	2932446	0.130917	1
COL5A3	1386309	413	1	136323	45309	290070	2	0	0	7	0	656722	0.131248	1
MYEOV2	340416	482	28	19932	5709	24420	1	0	0	50	24	4243954	0.131269	1
HNRNPR	1032187	163	25	50798	13585	67749	2	0	0	25	19	2383689	0.13138	1
CYP7B1	8894	1018	22	40139	10714	43560	1	0	0	50	15	3460413	0.131382	1
ZNF470	135553	817	-69	57541	14069	23826	2	0	0	50	29	3191782	0.131423	1
NADSYN1	546912	626	50	57200	15433	116556	1	0	1	12	2	595386	0.13156	1
B3GALT6	2356409	196	27	23991	8745	0	1	0	0	50	31	3645026	0.131564	1
HIPK2	545030	522	37	93181	27368	75108	2	0	0	50	25	3972045	0.131722	1
CCDC90A	276494	496	27	28259	8503	44484	1	0	1	50	14	3682536	0.131744	1
IRF3	1733181	195	36	33253	10109	47256	2	0	0	8	2	483186	0.131756	1
APOBEC3F	1386387	372	71	33847	8492	45540	1	0	0	8	1	388828	0.131849	1
AQP9	242649	602	4	23045	6919	44715	1	0	1	50	17	3479520	0.131878	1
RBM12	1423559	169	53	70389	22110	7293	2	0	0	50	28	3581523	0.13218	1
USP36	854363	214	27	88154	25498	106392	1	1	0	18	6	1196910	0.132231	1
FRY	221552	488	40	240581	65725	417384	2	1	0	14	5	1840190	0.132397	1
OR2A25	222080	812	-11	23496	7260	4620	1	0	0	50	14	2686332	0.132519	1
PSMA2	163131	744	-6	19074	5181	91146	1	0	0	2	0	145442	0.132646	1
FAM114A1	370538	352	63	45221	12331	75735	2	0	1	50	22	3611828	0.132822	1
THUMPD1	179233	641	14	28072	7370	24288	1	0	0	50	26	3820982	0.133012	1
KCNJ14	1418188	209	41	32725	10802	13761	1	0	0	50	42	4728306	0.133207	1
HS1BP3	580167	278	28	30734	9031	33924	1	0	0	50	31	3345375	0.133226	1
PPFIA1	514596	530	44	96745	26048	183975	1	0	2	17	3	1108767	0.133382	1
IFRD1	166238	412	-4	36619	9581	70026	1	0	0	50	18	3780348	0.133705	1
NRG3	5107	1174	-53	59983	18128	66396	1	1	1	20	15	1312729	0.13384	1
SYP	724395	#NUM!	44	24728	7216	11286	1	0	0	50	19	3732982	0.134031	1
H1FOO	779764	210	59	26576	8437	13596	1	0	0	50	22	3117279	0.134035	1
WNK3	352631	#NUM!	25	141999	39204	91971	2	0	0	21	9	2075150	0.134075	1
CYP4F22	772367	543	20	42119	12100	72996	1	0	0	10	2	467445	0.134125	1
KIAA0247	600813	299	44	23441	7315	37356	1	0	0	50	27	4031764	0.134134	1
WNT5B	270921	254	34	28215	7953	23067	1	0	0	50	16	2676850	0.134149	1
ATXN3L	295243	#NUM!	40	28303	6941	4026	1	0	0	50	21	4012063	0.134219	1
ARHGAP39	1706542	291	12	86196	25641	46761	1	1	0	40	19	2243890	0.134303	1
LUC7L	1267639	220	36	29887	8195	80982	1	0	0	50	16	2878634	0.134683	1
TOR1A	600401	187	44	26499	7062	25113	1	0	0	50	28	3652836	0.134701	1
C9orf142	1979517	188	34	16016	5137	18249	1	0	0	50	25	3306116	0.13475	1
MYOD1	391398	626	17	24189	7854	12441	1	0	0	50	15	3201484	0.134761	1
QRFPR	268761	809	-2	34067	9361	64152	1	0	0	50	15	3562350	0.134956	1
CHPT1	347543	338	8	33176	9394	48939	1	0	1	50	15	3869833	0.13501	1
LASS4	826957	209	15	31350	9042	58575	1	0	1	50	19	3611762	0.135041	1
ADRA2A	285613	547	-1	34320	11814	3399	1	0	0	50	18	3169507	0.135221	1
SPO11	181292	604	9	32593	8360	78936	1	0	0	6	0	356653	0.135272	1
PNPLA7	1453700	213	35	105721	31724	144408	1	0	2	33	30	3314542	0.135322	1
OXGR1	111002	623	-10	26048	7546	7161	1	0	0	50	22	3538766	0.135355	1
TTLL12	624112	241	48	51359	14278	67386	2	1	1	45	26	3580632	0.135647	1
MAGEB1	74310	#NUM!	16	26818	7766	6600	1	0	0	50	13	3532441	0.135692	1
SYNE1	79159	579	3	711722	181456	1003563	12	1	3	11	7	1681713	0.135706	1
EMILIN1	1214097	238	50	75372	26235	38346	2	0	0	35	19	3309218	0.135722	1
HOXD12	242935	874	15	20218	6743	8745	1	0	0	50	17	2852971	0.136084	1
ADRA2C	326572	592	36	33671	12232	2112	1	0	0	50	18	3906529	0.1361	1
BRPF1	955408	348	34	95887	26708	87417	1	0	0	28	16	2142118	0.136157	1
TAOK3	635780	823	26	73854	17655	136323	2	0	0	50	15	3553583	0.136214	1
C1orf204	#NUM!	#NUM!	#NUM!	18458	5599	25575	1	0	0	50	58	7574457	0.136294	1
C20orf118	817783	225	47	17358	4884	57354	1	0	0	35	28	3083443	0.136419	1
CYP24A1	158398	386	-31	41316	11121	69168	2	1	0	50	23	3106576	0.13642	1
ASZ1	262404	394	-1	38907	9867	83886	1	0	0	50	16	4372874	0.136449	1
CLMN	207561	612	30	79508	21373	84546	2	1	0	50	22	3936229	0.136617	1
ST3GAL5	1164530	216	51	33913	8921	63855	1	0	2	50	27	3668621	0.136674	1
DGUOK	1036341	284	45	22352	6028	47619	1	0	0	50	40	4089536	0.136742	1
CCND1	441431	536	41	23265	6567	20361	1	0	1	4	2	226699	0.136754	1
FETUB	508316	436	45	29953	8822	48213	1	0	0	50	20	5179911	0.136906	1
MCTS1	388105	#NUM!	7	15521	3685	35541	1	0	0	50	33	3842652	0.136918	1
TUSC1	#NUM!	#NUM!	#NUM!	15510	5577	0	1	0	0	38	47	5465625	0.137061	1
PRSS36	1296884	351	35	65428	21230	77748	1	0	1	11	8	986271	0.137151	1
TTC4	615595	343	19	31735	7931	52800	1	0	0	50	17	4162268	0.13716	1
FAM113A	766497	396	44	35343	10626	35244	1	0	0	50	17	4118235	0.137176	1
STEAP1	128669	1182	-10	27104	7150	23892	1	0	0	50	29	3979261	0.137235	1
CLDN10	228898	397	50	23518	6875	25641	1	0	0	50	21	3979459	0.137273	1
YPEL4	923511	354	15	10406	2662	16071	1	0	1	13	6	649561	0.137391	1
EPOR	1385739	197	31	38808	12507	21351	2	0	1	50	37	3711444	0.137402	1
APOA4	419339	326	36	30734	8833	32835	1	0	0	50	16	4272697	0.137461	1
ACO1	290567	424	-18	71159	19591	141966	2	0	1	15	4	1234299	0.137642	1
EPHA2	866090	197	37	76791	22044	79893	2	2	0	50	25	3440338	0.13766	1
UPP2	115042	838	-4	30085	8162	73689	1	1	0	50	13	3575506	0.137768	1
NGDN	1220464	499	27	26059	6809	70554	1	0	0	29	16	2375505	0.137812	1
ATP1B1	231221	416	19	24519	6237	47388	1	0	0	20	3	1223431	0.137929	1
UBR2	1007026	194	42	148181	36487	311586	1	0	4	47	23	3928155	0.137949	1
ARHGAP12	359237	346	25	69025	17204	111738	1	0	2	26	20	1774641	0.138143	1
ZNF586	680410	849	-50	31988	8173	18414	2	1	0	50	23	1814593	0.13826	1
THOC3	537044	631	37	28050	7458	15081	1	0	0	50	19	3805527	0.138273	1
ENAM	262250	609	16	90046	24167	69102	1	1	1	15	9	1442925	0.138349	1
ZNF264	407201	924	-63	49489	13079	17556	4	0	2	13	12	745140	0.138359	1
RPL11	960799	225	28	14729	3784	36960	1	0	0	50	33	3657940	0.138433	1
ADK	622159	598	40	30338	7513	128304	1	0	1	50	16	4245483	0.138451	1
CYB561D1	1056159	272	37	23100	6105	29436	1	0	0	50	20	2771879	0.138713	1
NUSAP1	897414	237	24	35640	9438	37455	1	0	0	50	22	2990988	0.139028	1
BRF1	899979	260	32	54131	15235	99495	2	0	2	50	23	3177647	0.139126	1
DUSP4	307440	267	42	34100	10747	18084	1	0	0	50	17	3013021	0.139208	1
LRRC4C	4203	1185	-34	48950	14641	6468	3	0	1	26	11	979539	0.13934	1
PABPC1	1141833	276	41	51007	13871	81906	2	0	2	44	33	2967800	0.139387	1
EGFR	423489	336	-13	104401	27566	209946	1	0	1	10	1	962709	0.139395	1
NDUFV2	419199	391	53	20251	5489	49698	1	0	0	50	21	3404225	0.139457	1
NOS2	474206	541	-22	92235	25443	130713	1	0	0	18	5	1192609	0.139478	1
CBX8	633863	209	31	29612	9592	29931	1	0	0	50	24	3646665	0.13954	1
BTBD8	220071	406	-6	30987	7656	87087	1	0	1	50	14	3931972	0.139735	1
ANO6	313473	719	1	81653	20680	126819	2	0	0	11	5	1527790	0.139903	1
BMS1	420649	787	-27	103818	26103	149622	2	0	0	8	1	518540	0.139955	1
ALAS2	245504	#NUM!	8	48422	13618	46662	1	0	0	50	18	4963123	0.140029	1
LPHN3	11170	1494	-18	116248	32186	140679	2	0	2	18	2	646833	0.140068	1
ZNF230	533136	558	-35	38445	9108	41283	2	0	0	50	17	2348643	0.140094	1
GPAA1	2720766	211	27	46915	16181	52668	1	0	1	50	21	3236343	0.140097	1
OR52E2	97256	1024	-11	24827	7414	3465	1	0	0	50	28	3949616	0.140123	1
CEACAM7	1249321	499	27	20944	5984	32241	1	0	0	25	15	2106291	0.140152	1
MCTP1	148501	629	22	81114	22737	151734	1	0	2	12	3	908402	0.140235	1
SLFNL1	341851	171	29	31174	9614	25608	1	0	0	50	29	4852672	0.140274	1
HIBADH	427440	372	10	26565	7722	41052	1	0	0	50	26	5462193	0.140287	1
KLF9	167186	278	1	18887	5500	9141	1	0	0	50	19	3046428	0.140322	1
C3orf15	368404	568	31	62315	15994	101937	1	0	0	7	7	875358	0.140907	1
ELK1	772893	#NUM!	41	32131	11000	18876	1	0	0	41	21	3049079	0.141399	1
GDAP1L1	664405	367	19	28941	8217	25245	1	0	0	50	19	4371169	0.141433	1
SUPT5H	1410725	230	39	87923	23749	149820	1	0	1	13	8	1366112	0.14153	1
SGSM2	780080	271	29	83897	23287	133683	2	0	1	50	22	3736700	0.141625	1
PLSCR5	124275	768	-20	21945	5907	20988	1	0	0	50	19	3350413	0.141705	1
MC4R	44259	929	3	25663	7370	2541	1	0	0	50	14	2403665	0.141738	1
NCKAP1L	643138	151	35	91179	24519	219747	1	0	1	11	2	974006	0.141898	1
CCDC40	663665	237	27	91047	24684	97317	3	1	3	36	26	2672329	0.142129	1
ATG2B	327434	501	14	166155	45078	235653	1	0	1	50	16	3509132	0.142351	1
KCNJ5	194422	602	1	32604	9240	24354	1	0	0	50	15	3656268	0.142619	1
NET1	740293	446	8	49555	14135	83886	2	0	1	50	19	3187536	0.142682	1
WDR63	443738	623	11	73656	17556	149721	2	0	1	50	29	3963927	0.142834	1
ACSM5	181483	823	6	45848	13288	77154	2	0	0	2	0	217690	0.142996	1
EPYC	20238	574	-33	25696	7073	34551	1	0	0	50	18	2996708	0.143036	1
GPR75	#NUM!	#NUM!	#NUM!	41140	12419	7623	1	0	0	50	58	7563325	0.143261	1
WDR19	604829	230	49	110209	27500	118272	1	0	0	16	4	1203532	0.143291	1
OR2M5	19998	935	-32	23837	7117	4917	1	0	0	50	19	2369180	0.143538	1
HMGB1	243134	295	82	17963	3949	25344	1	1	0	50	31	3407745	0.143653	1
EP300	1167197	154	42	190553	52492	192159	7	6	0	26	18	1928223	0.143789	1
GNL3	1217701	272	47	45364	11198	89397	2	0	2	50	37	4690807	0.143804	1
ANKRD26	390573	459	24	140844	32901	175164	1	2	0	43	26	4378715	0.143866	1
C15orf60	294157	472	16	21142	6149	24486	1	0	0	50	22	3724787	0.143979	1
SIRT4	1621662	187	56	24277	7271	20955	1	0	0	50	30	3809267	0.144086	1
HPS3	382046	386	7	79915	21692	97944	2	1	0	26	8	1901570	0.144181	1
MPPED1	354735	618	-6	22770	6435	18282	1	0	0	50	21	2430681	0.144215	1
OR11H6	371813	563	-29	24937	7799	2937	1	0	0	50	13	2829211	0.144307	1
CCDC112	273705	493	20	43593	10065	45078	1	0	0	35	12	3305192	0.144539	1
RER1	561270	302	24	16060	4235	52470	1	0	0	50	26	3072454	0.144557	1
TTC1	199079	458	31	24409	5522	55209	1	0	0	50	21	4548335	0.144938	1
C1QTNF4	989876	214	28	24233	8569	0	1	0	0	50	32	3827406	0.145067	1
FBXW12	1401411	263	32	38709	9933	68343	1	0	0	26	6	2231999	0.145227	1
NPY2R	49938	944	-5	29216	8734	5841	1	0	0	50	15	3525720	0.14524	1
CEACAM19	749323	335	-51	23694	7029	38181	1	0	0	50	25	2618198	0.145299	1
LRRC19	116568	447	-12	29601	7656	13794	1	0	0	50	23	3862067	0.145387	1
HAVCR1	138350	1207	11	28402	8789	54186	2	0	0	5	1	334521	0.14543	1
ZMAT3	371562	807	-9	23067	6303	33528	1	0	0	50	19	3629219	0.145914	1
URB1	#NUM!	#NUM!	#NUM!	177705	52305	25542	3	1	1	30	34	3284611	0.146013	1
LIPT1	504421	770	21	29425	7766	4389	1	0	0	50	15	3528943	0.146468	1
YIPF7	62950	1034	-6	22473	6138	10824	1	0	0	50	18	3212440	0.146581	1
POU2F3	323392	198	36	35046	9867	90156	1	0	0	50	12	3060871	0.146627	1
ACAD10	599161	203	33	85855	24926	154539	1	0	0	10	2	809743	0.146708	1
GRM1	92600	941	-13	93709	27731	68310	2	0	0	30	17	2701644	0.146788	1
KIF20B	202048	401	23	145948	34562	154704	1	0	0	19	3	1537041	0.146897	1
KIR2DL4	987531	620	-23	30052	8327	21813	1	0	0	50	17	2747767	0.147135	1
IL7R	139461	511	5	36872	9658	60852	1	0	1	50	11	2968339	0.147187	1
TRPM7	325708	250	23	151470	38280	200574	2	1	1	37	11	3699619	0.147823	1
CEACAM16	812266	188	-22	32307	10659	23859	1	0	1	50	22	3656477	0.147835	1
CHRD	1433862	268	46	73568	23980	95139	3	3	2	5	11	624932	0.148084	1
KCND3	320241	623	23	50765	15103	32736	1	0	1	32	7	2774992	0.148249	1
SREBF1	1129921	260	21	89045	30085	47157	1	0	0	17	9	1407263	0.148391	1
SERTAD3	1010633	202	34	14883	4752	5247	1	0	0	50	22	2697255	0.148449	1
TXNIP	739922	172	39	31163	8569	39336	1	0	0	18	1	1184997	0.148478	1
MC1R	1207036	221	45	23375	8107	1353	1	0	0	50	40	3863695	0.148684	1
C14orf174	551151	418	50	53097	13992	20097	2	0	0	50	19	3812633	0.148792	1
C20orf201	#NUM!	#NUM!	#NUM!	17556	6501	99	1	0	0	38	47	5466648	0.148897	1
ENPP3	127852	852	9	72380	17578	158598	1	0	0	8	1	591580	0.149415	1
SLC22A3	545081	363	-12	43087	13442	70587	1	0	0	50	16	4623410	0.149523	1
GGPS1	513285	188	22	24035	6160	30954	1	0	0	50	22	3854741	0.149607	1
CELF3	1210719	255	29	37708	10208	64746	1	0	0	50	8	2723743	0.149804	1
ZNF711	90533	#NUM!	1	61237	15125	31152	1	0	0	20	5	707003	0.149821	1
ZNF652	748320	256	25	48312	12309	37719	1	0	0	41	17	3152765	0.149921	1
ZNF676	58109	1305	-63	47498	11077	23199	2	1	0	32	28	2199505	0.149961	1
TACR1	451907	644	9	31812	9174	30327	1	0	0	50	27	3537952	0.149987	1
PRKAB1	782827	498	17	21736	5885	46497	1	0	0	39	11	2130337	0.150262	1
FAM111B	437114	741	-6	58674	14355	9306	1	0	0	50	19	3716460	0.150439	1
PEX10	561270	302	24	26356	8723	17886	1	0	0	50	26	3072454	0.150629	1
NME6	1054170	263	37	15642	4389	27588	1	0	0	50	23	2792053	0.150838	1
PGAM5	724450	495	35	23639	7480	20625	1	0	0	50	22	3861022	0.150886	1
MRPL13	223063	877	-16	14806	3707	60159	1	0	0	18	8	1182456	0.151081	1
TNFRSF13C	1335011	323	67	13398	5247	11583	1	0	0	50	31	2787763	0.151113	1
LRRC58	384022	358	6	28116	9174	16632	1	0	0	50	19	4158055	0.151182	1
MLLT6	1117878	207	41	83831	27049	88836	1	1	1	50	25	2482315	0.151239	1
ARL4A	120492	469	-11	15719	4411	17424	2	1	0	5	7	312565	0.151702	1
C3orf52	268780	440	28	26543	7381	14586	1	0	0	50	19	3987621	0.151877	1
KIAA1012	416975	489	28	115423	30437	138930	2	1	0	37	13	3279353	0.152009	1
LTB4R	915114	220	38	25432	9647	7359	1	0	0	50	31	3293323	0.152462	1
C21orf91	113501	686	26	24244	5786	26697	1	0	0	50	34	5623035	0.152625	1
KLF7	207002	598	20	23573	6820	35475	1	0	0	23	6	1548701	0.15278	1
ZP2	402663	575	41	60170	16126	100155	1	0	0	6	3	631730	0.152855	1
DDOST	631461	208	35	36124	10439	45672	1	0	0	27	9	1987216	0.152908	1
MICAL2	319572	254	10	89914	24893	169785	2	0	0	19	3	1308681	0.153069	1
C11orf48	2425755	248	51	21472	5522	56034	1	0	1	50	18	3253624	0.153211	1
PTGDR	405022	533	18	26730	9108	9999	1	0	0	48	26	3181585	0.153272	1
GLA	374364	#NUM!	37	34518	8910	43989	1	0	0	50	12	3496339	0.153392	1
CCNA1	197057	880	1	36608	10582	53856	1	0	0	50	12	3751825	0.153466	1
SESN2	766835	170	29	37664	11143	56826	1	0	1	50	21	3694042	0.15347	1
ZNF275	840610	#NUM!	19	26257	6941	24057	1	0	0	50	23	3455001	0.153512	1
SHMT1	957114	254	9	38379	10989	72666	1	0	1	50	28	3160465	0.153612	1
UBR7	325787	222	35	35684	7810	47619	1	0	0	50	18	3224210	0.153742	1
SIGLEC6	328446	627	-26	36410	10549	43593	1	0	0	31	9	2345288	0.153869	1
PPA1	458949	217	39	24420	5610	73491	1	0	0	49	19	3402509	0.153963	1
DCLRE1B	335231	545	13	40953	12210	42240	1	0	0	50	21	3554122	0.154072	1
RUNX1	164915	429	45	38269	11891	54120	1	1	0	50	23	3805890	0.15408	1
OLIG2	824830	554	61	23771	8437	2244	1	0	0	50	18	3129577	0.154287	1
TMEM187	2355024	#NUM!	25	19437	6501	6402	1	0	0	50	38	3409461	0.154402	1
TBC1D5	103389	701	9	66803	16951	100023	2	0	0	3	3	404041	0.154537	1
NFE2	753625	205	59	28028	9262	11814	1	0	0	50	23	3186359	0.154784	1
CAB39	503356	395	29	28182	6732	59136	1	1	0	50	27	4532979	0.154784	1
TXNDC2	431025	168	34	43219	11957	5346	1	0	0	50	28	4316026	0.154875	1
RALGAPA2	239875	869	6	150040	40634	138963	3	0	0	23	4	1887479	0.154905	1
CRLS1	301141	290	4	23672	7381	41646	1	0	0	50	26	3968789	0.15495	1
MOBKL2A	1853815	239	37	17204	4642	63294	1	1	0	50	38	3526468	0.155522	1
ICAM4	1729517	200	31	25674	4719	20625	2	1	0	3	2	132891	0.155565	1
DLG5	364785	259	27	150645	43593	193545	2	0	1	31	11	3703326	0.155619	1
KCNK1	135142	419	12	25861	7766	29832	1	0	0	50	18	3311605	0.155866	1
CNBD1	148474	1191	-31	36157	8558	23958	1	0	0	50	20	2454331	0.15606	1
GDF3	237142	672	14	28149	8250	14322	1	0	0	50	23	3923392	0.156128	1
NARS2	302979	569	17	38555	10483	93258	1	0	0	50	18	5343085	0.156147	1
BEND3	208838	417	30	63899	18568	16764	1	1	0	5	9	922691	0.156365	1
PGGT1B	237444	619	9	30426	8118	49665	1	0	0	50	24	4031049	0.156704	1
DLX1	534370	295	34	20295	5313	24981	1	0	0	50	28	3880052	0.156704	1
ACE	874574	267	-20	109230	30129	128172	2	1	1	37	11	2487639	0.156996	1
TTYH2	321651	535	3	42295	12452	91509	1	0	1	50	25	4217873	0.157007	1
OR13J1	847663	227	54	23144	7810	2211	1	0	0	50	21	3149201	0.157018	1
TMPRSS12	594068	250	43	27324	7821	17523	1	0	0	50	34	3464582	0.157126	1
IRAK4	132735	558	-16	37576	9515	50985	1	0	0	30	7	2642211	0.157369	1
UGT8	32108	966	2	42394	11924	31251	1	0	0	50	15	2985763	0.157416	1
TNRC6C	620383	217	26	134035	39611	67683	4	0	0	25	18	2211462	0.157663	1
NR1I3	731911	229	39	31647	8712	64449	1	0	0	29	14	2516624	0.157707	1
DNAJC22	2137968	175	37	25795	8195	15609	1	0	0	50	21	3492445	0.157819	1
FGG	59962	1036	-4	37554	9009	50259	1	0	1	50	13	3102836	0.157928	1
STARD10	529647	207	50	23243	6325	31581	1	0	0	50	18	3085918	0.157932	1
OR4P4	1295	1091	-20	24354	6600	4620	1	0	0	50	17	2751265	0.158134	1
B3GNT3	1216364	212	37	28061	9130	6303	1	0	0	50	21	2888017	0.158187	1
MTO1	720190	139	29	59631	17127	64713	2	0	1	50	23	3935382	0.158271	1
MANEAL	445096	375	33	35607	10197	16830	1	0	0	50	24	4072948	0.158591	1
CYP2W1	765060	346	34	36729	13002	18348	1	0	0	50	25	3915241	0.158621	1
APBA1	209495	673	-5	66099	18447	87879	1	0	1	50	12	4056437	0.158807	1
SLC10A4	310162	396	52	32615	11011	19833	1	0	0	50	17	3749240	0.158895	1
CD1B	128145	833	4	26235	7491	45276	1	0	0	50	18	3443528	0.159086	1
CMAS	605789	955	-13	34496	9559	47421	1	0	0	50	10	3064083	0.159117	1
ACVR1	81110	935	2	40898	10780	59466	1	0	0	50	14	2925901	0.159296	1
KALRN	315141	549	32	243331	65186	422961	2	0	1	5	3	793430	0.159301	1
KCNQ2	1314528	298	49	69476	21175	78804	2	1	1	21	15	1712370	0.159362	1
KCNB2	110047	904	-11	70411	20141	30921	1	0	0	46	20	4249036	0.159386	1
RABGGTB	152545	578	-9	27060	6930	80586	1	0	0	29	14	2368377	0.159455	1
LRRC28	272870	380	-1	29227	8393	163152	1	0	0	18	6	1830851	0.159712	1
PYCRL	2183482	235	37	21791	7348	20889	1	0	0	31	13	1464518	0.159714	1
CGRRF1	559596	348	34	26950	6743	43362	1	0	0	50	26	4065919	0.159987	1
SYT1	186847	899	-21	34144	8789	76428	1	0	0	24	6	1751871	0.160057	1
HLA-B	2552688	347	28	28567	8360	29898	1	0	0	50	14	3122713	0.160088	1
KIAA0776	105478	1376	-1	64482	16665	92994	1	0	0	50	11	3244329	0.160092	1
SIX5	929036	203	43	53031	20493	21219	2	1	0	42	24	2838418	0.160583	1
C20orf114	478384	482	27	38478	11517	107712	1	0	0	19	4	1750859	0.160624	1
PRKAA1	211936	496	-11	46134	12045	71016	1	0	1	50	14	3206434	0.160678	1
SSTR2	238181	336	-7	28347	8415	10956	1	0	0	50	18	3485856	0.160764	1
SPHKAP	93607	615	-9	132891	37026	79761	2	1	0	28	15	1963687	0.160775	1
WNK4	1633092	190	33	94809	30789	90750	3	0	0	22	9	1639242	0.161136	1
RNF214	436617	360	36	55825	15719	88209	1	0	1	50	19	4184851	0.161145	1
CYP2C8	318306	717	-10	39248	10483	57090	1	0	0	50	12	2995487	0.161476	1
NDEL1	761259	427	18	28853	7744	61776	1	1	0	50	18	3919927	0.161826	1
C11orf85	3151458	209	52	18238	4400	58179	1	0	0	46	27	3274040	0.161994	1
SPRED2	545446	346	36	33682	9086	35310	1	0	1	40	18	3053050	0.16239	1
GZF1	188823	688	-22	56089	14927	29502	2	0	0	6	1	242704	0.162473	1
VNN2	127166	569	2	40942	11495	39567	1	0	0	50	21	4532132	0.162573	1
CES1	317734	581	-28	45276	12771	78111	1	0	1	50	17	3422529	0.162647	1
EMID2	653305	280	43	33748	11297	34848	2	0	2	1	3	207757	0.162705	1
SH2B3	466447	479	47	43505	14443	23529	1	0	0	50	19	4289351	0.162714	1
PRR21	315906	569	21	28237	10340	3927	1	0	0	35	14	2556004	0.163028	1
HTATIP2	168576	547	-6	24475	7205	25938	1	0	0	50	22	3646962	0.163303	1
BLVRA	690958	250	45	23958	6435	72699	1	0	0	50	22	3740946	0.163317	1
SERPINB3	174293	370	-5	31724	7909	50424	1	0	1	50	17	3972452	0.163462	1
EDEM3	370601	493	4	75504	19371	103719	2	1	1	50	22	4218720	0.163595	1
SCD5	740142	473	21	31119	8910	34023	1	0	0	50	14	3172158	0.163631	1
DRAP1	3779084	287	42	16720	4466	30855	1	0	0	50	29	2810049	0.163639	1
FKBP6	902769	422	52	27247	7733	51612	1	0	0	46	21	4042819	0.16402	1
YWHAZ	1074893	213	50	20053	4961	35871	1	0	1	50	33	3375438	0.164081	1
AFF2	97330	#NUM!	-13	105248	29095	160050	2	0	0	22	6	1910436	0.164316	1
HRH4	144714	390	16	30470	8569	20394	1	0	0	36	9	1934108	0.164554	1
PAH	23724	961	-3	36795	9636	95040	1	0	0	50	17	3468234	0.164671	1
TPST1	551438	412	26	29172	8184	25971	1	0	0	50	27	3666003	0.164859	1
KCNK9	62115	562	5	28952	8437	6831	1	0	0	50	18	3459731	0.164884	1
AP2A2	1509286	246	48	74184	21648	83292	2	1	0	12	4	1104840	0.165164	1
ADAMTS19	38096	1075	-16	96547	25949	138369	3	0	2	18	5	1115796	0.165489	1
KDM2B	650760	244	46	108086	29986	141471	2	1	3	23	17	1589236	0.165493	1
SOX3	24994	#NUM!	-22	32703	11550	33	1	0	0	50	24	4880018	0.165868	1
RHOV	1036414	172	51	17985	5742	15213	1	0	0	50	28	3114980	0.165886	1
KDSR	201946	278	77	26565	7590	59037	1	0	0	50	30	3499859	0.165952	1
ZNF273	217076	1017	-15	45485	11407	28908	2	0	1	16	6	758219	0.166117	1
NPTX2	545145	560	20	32813	10483	21318	1	0	0	50	21	3026716	0.166125	1
NAGS	920082	241	29	40359	13398	20163	1	0	0	50	25	3186502	0.166157	1
DUSP2	850399	251	48	23540	8107	9141	2	1	0	2	2	126489	0.16627	1
C2CD4B	#NUM!	#NUM!	#NUM!	25806	10461	0	1	0	0	50	58	7553744	0.166492	1
CNTN4	52413	1215	-22	82104	22473	135234	2	0	1	23	2	997392	0.166718	1
FAAH2	91305	#NUM!	-6	42273	11814	143451	1	0	1	50	18	4041708	0.166861	1
USP46	115480	870	12	30635	7315	27357	1	0	0	50	22	3399418	0.166866	1
ECHDC2	626387	311	30	20416	6644	51546	1	0	1	50	30	3854598	0.166908	1
TRIML1	32696	595	-20	37125	9966	38643	1	0	0	50	9	2592931	0.167018	1
CORO1B	1392213	215	53	38445	11385	37851	1	0	0	50	23	2872298	0.167032	1
MON2	299830	359	-1	136455	38115	191136	1	0	2	22	8	1865204	0.167136	1
FBXO9	450160	386	26	36960	9075	42174	1	0	0	50	21	3877302	0.16722	1
FOXN3	111760	684	20	38896	10505	50160	1	0	0	17	3	1506516	0.16736	1
WNT8B	1153157	264	50	27423	8085	35211	1	0	0	50	25	4103297	0.167721	1
LYSMD2	440341	247	34	16445	5203	11352	1	0	0	50	34	3705097	0.167891	1
TRIM58	87551	993	-35	37554	11385	21021	1	0	0	50	15	2862354	0.167899	1
ACTL6A	399933	477	11	35453	8965	78045	1	0	0	27	7	2325840	0.167968	1
ZNF643	701723	457	31	42801	10692	18348	1	0	0	31	9	2655543	0.168085	1
FBXO21	206608	213	20	50600	13189	81807	1	0	0	9	1	346874	0.168115	1
DEPDC5	557139	336	19	129844	34199	286209	2	0	1	37	14	3378034	0.168426	1
ANKRD16	649866	305	28	28743	8085	38874	1	0	0	29	16	2378640	0.168559	1
FAM102B	615760	313	-3	29337	7788	63393	1	0	0	34	23	3291321	0.168641	1
CCNF	2161773	309	44	62271	17820	94941	2	0	3	27	10	1439482	0.168699	1
NCKAP5	36731	826	18	148720	42746	68838	1	0	2	39	12	2400519	0.1687	1
ELAVL4	93599	824	-20	32978	8734	78705	1	0	1	28	5	1589654	0.168709	1
ALG2	203560	410	37	31658	9823	28380	1	0	0	42	15	3387428	0.168746	1
B3GALT5	286705	689	-70	24222	6633	6732	1	0	0	50	36	3985927	0.168779	1
STAG1	245682	512	22	103488	25509	201795	2	1	0	14	3	1419198	0.169177	1
RORB	95756	913	-21	37433	9295	64548	1	0	0	17	0	989219	0.169181	1
RABEP1	1246822	382	24	70323	17358	92961	1	0	1	6	2	568315	0.169345	1
OR2Z1	536422	487	-47	23452	7700	24057	1	1	0	50	49	3780359	0.169389	1
RNF2	346010	458	-1	27390	6765	39732	1	0	1	50	34	4832124	0.169646	1
EMILIN2	564910	468	37	81400	23870	41217	2	1	1	48	24	3063137	0.169651	1
MYST3	608794	464	31	158664	41811	122826	3	1	0	30	8	2256078	0.169706	1
HOMER2	457445	683	24	28875	7326	42438	1	0	0	33	9	2274316	0.169857	1
LRP6	412583	408	15	128073	34617	208032	3	0	0	25	3	1731840	0.169894	1
FAM124A	175682	518	37	44506	13739	20427	1	0	0	50	26	3577651	0.169903	1
RG9MTD3	489340	453	23	26026	6413	45309	1	0	0	50	17	3242019	0.170043	1
GPR64	197855	#NUM!	25	81466	22847	176814	1	0	0	5	0	493207	0.170077	1
TACR2	704483	285	50	30800	9229	21714	1	0	0	50	20	3273963	0.170098	1
CILP2	868278	284	7	86262	29271	33924	2	0	0	50	26	3241447	0.170119	1
FAM122A	#NUM!	#NUM!	#NUM!	21758	6754	6501	1	0	0	50	58	7556538	0.170218	1
RAD18	302992	473	18	40810	9944	78474	1	0	0	23	6	2054294	0.170319	1
RG9MTD1	549735	614	11	32120	8008	7689	1	0	0	50	26	3961881	0.170396	1
RNF150	134725	790	-13	34419	9834	39270	1	0	0	50	21	3433617	0.170442	1
CLN3	#NUM!	#NUM!	#NUM!	34617	10824	61875	1	2	0	30	34	3279463	0.170618	1
CASP9	636573	188	34	32802	9603	44814	1	0	0	27	11	2136068	0.171009	1
HIPK3	545645	393	18	95854	26642	97944	2	0	2	50	20	3881174	0.171197	1
P2RY12	51795	505	10	26444	7645	135399	1	0	0	17	7	1329823	0.171468	1
MOV10L1	934225	242	31	99253	26444	158400	2	1	2	50	26	3219909	0.171621	1
MCM9	116680	856	16	31251	8349	35310	1	0	1	43	11	2701974	0.171946	1
SPZ1	316792	617	34	34441	8228	7260	1	0	0	50	16	3015661	0.171966	1
NFATC3	882378	152	43	88649	26653	90651	2	0	2	4	7	739145	0.172099	1
TUBGCP4	823006	415	50	53504	14773	145761	1	0	0	24	3	2100835	0.172132	1
C4orf37	69244	1096	-24	36982	9944	83688	1	0	0	16	8	2571844	0.1723	1
ITIH5	199273	528	-3	77231	22297	94281	2	0	0	12	3	1015630	0.172431	1
SOX4	117516	676	1	35002	12023	297	1	0	0	50	20	3000855	0.172446	1
SYT13	173203	637	14	32791	10142	34056	1	0	0	50	25	3600157	0.172515	1
CIZ1	1762678	201	44	70994	20119	75009	2	1	0	21	7	1191905	0.172616	1
FAM170B	#NUM!	#NUM!	#NUM!	22242	6072	0	1	0	0	38	47	5466120	0.172695	1
ACVR1C	79510	911	7	39094	10868	57552	1	0	1	50	11	2642178	0.172704	1
SAT2	2069567	213	34	13981	3608	42141	1	0	2	16	6	686686	0.172773	1
PTPRD	15780	1275	-26	153769	42383	265881	2	1	1	17	4	1256090	0.17294	1
RRAGC	524940	458	24	32142	8316	41316	1	0	0	50	15	3316027	0.172953	1
SHC4	398758	314	9	49951	13970	79464	1	0	0	36	10	3153326	0.173174	1
KAT2A	2171374	206	37	66165	19107	92499	2	0	1	50	17	2299308	0.173433	1
TMEM30B	351491	448	-11	26356	8492	759	1	0	0	50	26	3739263	0.173739	1
DOCK8	193637	462	2	174185	46585	304920	1	0	3	30	12	2770416	0.173882	1
OR2L8	27938	1015	-28	23848	7139	3828	1	0	0	50	22	3333924	0.173884	1
UBN2	519766	345	29	103961	31735	111309	2	0	0	13	4	1545764	0.174038	1
C19orf39	1385739	197	31	16918	6050	10956	1	0	0	50	37	3711444	0.174079	1
ADI1	254699	390	16	14630	3652	20196	1	0	1	11	4	592416	0.174083	1
ERCC8	199321	599	6	32538	8283	114609	1	0	0	42	14	3294060	0.174116	1
ZNF623	2198262	229	33	42383	10846	6798	1	0	0	50	20	2699037	0.174119	1
CYP4Z1	366455	479	4	41349	10263	64746	1	0	0	50	21	4283466	0.174178	1
ASTE1	313779	586	19	53669	14179	27654	1	0	0	50	17	4776354	0.174312	1
ANO10	106227	518	29	53262	13761	61776	1	0	0	50	22	4186314	0.174322	1
SLC35F4	175308	918	27	40843	11759	23958	1	0	0	50	13	3738295	0.174474	1
OTC	125559	#NUM!	36	28677	7656	52998	2	0	0	1	2	147840	0.17452	1
JARID2	86503	782	34	97779	27918	127050	2	0	1	16	3	1258213	0.174659	1
CRISPLD2	444452	243	21	40656	10494	104115	2	0	0	13	4	585288	0.174665	1
ZIK1	495857	828	-34	38698	10076	22869	1	0	0	50	18	2085039	0.174747	1
TRIM35	353563	561	8	38434	11198	28611	1	0	1	30	8	1805309	0.174749	1
IMPA1	160074	681	-1	28314	6237	41349	1	0	1	50	19	3379189	0.175199	1
MGAT3	812764	467	76	40194	12771	4785	1	0	0	50	13	2540505	0.175298	1
ETV3L	934232	423	32	27874	8492	27819	1	0	0	50	20	3466606	0.175301	1
CACNA2D1	58044	982	4	91014	22110	191235	1	0	0	11	2	677721	0.175364	1
ARHGAP21	164987	309	-3	154044	43065	152361	1	1	0	32	14	2624490	0.17546	1
CNST	416573	346	4	58234	15389	84414	1	0	0	50	21	3877742	0.175559	1
CPB1	276750	681	-16	33605	9163	56397	1	0	1	50	23	4267439	0.175655	1
BLZF1	286300	491	7	31867	8756	54087	1	0	0	50	17	3822346	0.175756	1
PSMD11	657957	438	15	34441	9152	94413	1	0	1	50	26	3493677	0.175766	1
CUZD1	301441	588	12	48301	12947	57123	2	0	0	7	2	561484	0.175807	1
AS3MT	711862	192	45	30602	7975	69300	1	0	0	14	1	940753	0.176132	1
ATP1B4	484939	#NUM!	23	29260	7172	63756	1	0	1	50	14	3019808	0.176159	1
PPWD1	424356	444	25	52118	13321	57651	1	0	0	50	24	4487989	0.176217	1
ITPR2	359658	548	22	218955	55935	374946	3	0	2	16	9	1540572	0.176369	1
ZNF493	166321	1140	-56	63723	15411	41151	2	1	0	24	17	1419528	0.176396	1
HOXA4	356045	385	28	23991	7986	9768	1	0	0	50	29	3809465	0.176415	1
ZNF282	639444	254	30	52217	15235	30558	2	0	0	50	35	3590235	0.176481	1
GPR158	43942	814	-21	94446	27324	67683	1	0	0	20	4	928994	0.176673	1
KCNG1	449718	474	23	38676	12474	5709	1	0	0	50	34	4373578	0.176884	1
CYP1A1	746043	199	41	39963	11616	27753	1	0	0	25	7	1638593	0.176935	1
PTGER3	130184	907	-19	37444	11462	62106	1	0	2	50	13	3296513	0.17699	1
DBF4B	1261173	175	29	49907	14212	108438	1	0	2	9	15	840444	0.177292	1
TMPRSS13	527704	576	45	44583	13299	53361	1	0	1	50	22	3984794	0.17765	1
PRAMEF12	141239	571	18	36960	11286	25872	1	0	0	25	4	1560086	0.17775	1
VRK2	198322	479	8	43098	10395	91674	1	0	1	50	19	4031181	0.17795	1
SERPINA3	316239	858	10	33077	9427	34485	1	0	0	50	16	2764927	0.178023	1
GSTM4	958586	201	25	18865	4499	67815	1	0	0	8	7	1124156	0.178125	1
TRIM21	264090	862	-7	37664	10252	28842	1	0	0	50	19	4751571	0.178359	1
CCNL1	365148	610	22	41624	11869	70686	1	0	0	41	9	3177658	0.178499	1
C9orf37	1197708	478	45	13156	4433	1848	1	0	0	10	7	595441	0.178639	1
OPTC	529605	314	28	25916	7975	36234	1	0	0	50	34	3901997	0.178846	1
HOXD13	242935	874	15	25850	8404	8547	1	0	0	50	17	2852971	0.178872	1
C16orf42	1181253	215	38	24255	7524	23430	1	0	0	50	20	2954369	0.179008	1
HEXDC	2591323	179	28	45353	14245	72270	1	0	1	50	8	2871044	0.179529	1
GDAP2	204311	596	-6	41305	11132	88242	1	0	0	15	4	1633214	0.179538	1
DCAF4L2	26672	994	-27	29953	9317	4587	1	0	0	50	28	3544992	0.179638	1
EDEM1	260923	447	14	51744	14850	69102	1	0	0	50	20	3943225	0.179873	1
SEC62	398638	553	20	32945	7645	45771	1	0	0	36	26	4082276	0.179963	1
GCNT4	479847	634	32	35662	9284	8085	1	0	0	50	18	3546939	0.180125	1
LPAR6	#NUM!	#NUM!	#NUM!	26873	7282	8349	1	0	0	50	58	7558914	0.180258	1
ZNF669	379967	612	-15	36531	9900	23265	1	0	0	50	19	2905452	0.180296	1
C19orf6	2387949	206	26	48026	14773	12474	1	0	1	12	15	829521	0.180468	1
KIF21B	552427	490	32	128216	37015	206382	4	2	0	23	20	2280421	0.180486	1
CCDC86	794900	522	47	27280	8855	21450	1	0	0	50	17	3213089	0.180698	1
PICALM	366028	313	11	53691	14388	122166	1	0	0	50	17	3806869	0.180707	1
SLC25A34	683349	174	22	22869	7854	26103	1	0	0	50	34	3729550	0.180707	1
PHACTR2	346938	363	2	51227	14806	79035	1	0	1	5	4	502810	0.180866	1
FBXL7	13845	956	-27	37389	11715	35244	1	0	1	50	27	3408262	0.180938	1
GABRA6	12083	986	-6	36091	9911	61116	1	0	1	50	17	3047605	0.180938	1
KCNH2	775233	547	25	97702	31493	44616	2	1	1	24	8	1617209	0.181418	1
DENND2C	626568	394	8	70268	18172	117480	2	0	0	18	7	1316689	0.181514	1
LANCL1	159584	453	3	32230	8558	65208	1	0	1	50	16	3154459	0.181548	1
FAM168B	461529	331	16	15367	4829	16533	1	0	0	8	0	370700	0.181577	1
TANK	207004	370	26	34804	9317	39336	1	0	1	50	25	4093859	0.181619	1
NIPAL3	604127	325	29	32582	9031	79530	1	0	2	50	29	3693767	0.181869	1
OSTM1	303865	459	38	26488	7403	22968	1	0	0	50	22	3382104	0.182197	1
AKR1C2	343868	608	-13	27577	7370	68079	1	0	0	25	7	1614228	0.182221	1
NAIF1	1898149	195	32	24563	8041	13530	1	0	0	23	11	1840872	0.182535	1
HTR3A	175442	586	1	40931	12034	53229	1	0	0	44	15	3143635	0.182539	1
PRODH2	1105613	321	38	41228	13387	34122	1	1	0	50	24	3399121	0.182619	1
PALLD	173564	359	-4	105369	31119	133419	2	0	0	20	5	1578324	0.182684	1
TADA2A	520126	171	25	39644	9427	107976	1	0	0	50	22	4090537	0.182848	1
PLCH1	326198	765	-9	134838	36333	143649	2	0	0	27	6	2318899	0.183019	1
NDFIP2	154294	370	50	26664	7689	40590	1	1	0	50	19	3262116	0.183043	1
SELP	294306	478	6	66990	17424	113949	1	0	0	50	18	4253546	0.18316	1
TEC	253162	404	42	52360	12452	110055	1	0	0	43	10	3104970	0.183269	1
GAP43	43284	622	-2	22253	6292	24717	1	0	0	10	2	754468	0.183283	1
PODXL	236261	220	27	42779	13618	49764	1	1	0	50	19	3674187	0.183313	1
KLK1	655673	589	25	20944	5753	36333	1	0	1	50	33	3700785	0.183324	1
ZUFSP	247712	479	10	47102	11407	44682	1	0	0	50	17	3806638	0.183503	1
LIN7C	371553	477	-10	15741	4455	37257	1	0	0	11	13	1267321	0.18368	1
TGM7	825765	415	44	56188	15851	83919	1	0	0	44	16	3976841	0.183743	1
ITGA9	477042	601	18	83193	23001	191202	1	0	1	12	2	601348	0.183766	1
TMEM150A	1158965	170	43	21219	6501	50028	1	0	0	18	11	1295492	0.183975	1
C6orf62	422850	362	40	18645	4653	36630	1	0	1	34	29	3208854	0.184062	1
UROD	939872	310	20	28941	8679	81609	1	0	0	50	20	3423695	0.184071	1
ATG16L1	427221	155	31	49181	13255	145002	1	0	1	50	15	3885970	0.184498	1
ARSI	954044	220	46	43043	13519	5742	1	0	0	50	28	4399087	0.184661	1
VAX1	202295	640	-14	28369	9614	21417	1	0	0	50	27	4382697	0.184685	1
CPA6	232126	890	15	35552	9130	75768	1	1	1	40	13	1908742	0.184752	1
PHLPP1	229775	442	34	131043	41151	66726	1	3	0	30	14	2217424	0.184821	1
PTPRA	807310	396	46	65043	17226	218856	1	0	0	29	11	3398252	0.184902	1
SFXN4	789279	149	29	27852	7392	85008	1	1	0	50	22	3662186	0.185137	1
ENPP2	255492	552	7	77627	19030	184107	1	0	0	50	20	4542241	0.185482	1
SLC16A9	135396	527	-16	39743	11407	28710	1	0	0	50	23	3951618	0.185754	1
WNT9A	673663	406	-4	27995	8767	8151	1	0	0	50	20	3038420	0.18583	1
BSCL2	2425755	248	51	36421	10802	57321	1	0	0	50	18	3253624	0.185939	1
FAM46B	929681	336	34	31350	10956	6732	1	0	0	50	34	3722851	0.186543	1
IQCB1	371177	520	32	48521	12496	86724	1	0	0	50	13	4255647	0.186565	1
CYP26C1	558273	470	18	38665	13739	16632	1	0	0	50	23	3290639	0.186872	1
ZNF681	445524	1441	-58	52063	12287	24486	2	1	0	35	29	2424774	0.186923	1
SLC30A10	623319	641	-12	36927	11583	29370	1	0	0	38	15	3432671	0.186952	1
B4GALT3	728669	234	37	29942	9856	44484	1	0	0	50	21	3825030	0.186979	1
GABRR1	398929	446	29	38731	9977	63657	2	0	1	5	1	374253	0.187067	1
C4orf47	#NUM!	#NUM!	#NUM!	25278	6402	7359	1	0	0	50	58	7557044	0.187072	1
LAS1L	321325	#NUM!	10	59004	15543	37587	1	0	0	50	13	4128036	0.187471	1
TTLL10	2356409	196	27	53592	15939	22011	2	0	0	25	20	1685288	0.187543	1
PPFIA4	430455	453	42	55473	16137	85767	1	0	0	50	22	3705317	0.187676	1
SSX5	590474	#NUM!	11	19283	4543	87186	1	0	0	6	2	625977	0.18818	1
CCDC34	336836	378	-21	32516	7942	34287	1	0	0	50	21	4251544	0.188252	1
LRRC24	1755818	291	7	37653	13827	23133	1	0	0	50	28	3116454	0.188333	1
C12orf56	475083	294	-12	49786	13475	53295	1	0	0	48	17	4083761	0.188375	1
C1orf92	1172126	244	39	44286	13002	24882	2	0	0	50	30	3182982	0.188747	1
BOP1	#NUM!	#NUM!	#NUM!	58388	17677	5181	1	0	1	9	15	906103	0.188758	1
LRRC1	256818	437	30	41855	11836	86130	1	0	0	50	22	4269837	0.188888	1
MMP2	129512	538	-28	53240	13948	76956	1	0	1	30	8	2391587	0.188939	1
NUDT22	1602391	278	57	23023	7799	43659	1	0	0	50	32	3439810	0.188948	1
ZFP2	95669	845	10	36949	8921	67188	1	0	0	50	23	3406282	0.188986	1
DDX3X	627364	#NUM!	54	53988	13761	86361	1	0	0	5	6	589446	0.189081	1
FBXO31	576709	311	18	42130	12452	40128	1	0	0	50	27	4934083	0.189245	1
KIAA0895	342379	285	17	42130	11198	43890	1	0	0	50	23	4356891	0.189277	1
ADCK1	427928	517	24	41536	11660	66957	1	0	0	50	24	4062146	0.189289	1
TRPV1	472939	354	9	58014	16335	40887	1	0	0	32	18	3285755	0.18929	1
QSER1	408746	172	23	134970	38346	69168	2	0	0	50	18	4571061	0.189423	1
PFKFB2	434877	155	24	42878	11308	130218	1	0	3	36	15	3220800	0.189525	1
LIPN	175532	327	31	32516	7975	30261	1	0	0	50	19	3605657	0.189658	1
OLR1	397577	398	18	22858	4928	39996	1	0	0	19	9	1546644	0.18967	1
GPR83	299664	704	-13	32703	9669	27489	1	0	0	50	16	2976182	0.189676	1
PHF16	830380	#NUM!	45	66132	16764	45540	1	1	0	50	22	3612125	0.189717	1
PLD4	855494	247	41	39281	12166	22704	1	0	0	50	35	3417370	0.189836	1
CDK5RAP1	464431	395	39	46937	12991	99627	2	0	0	3	2	287639	0.189854	1
LPCAT1	557296	390	37	41998	12683	88275	1	0	0	28	11	2601698	0.189868	1
DNAJC3	204387	552	41	41426	10021	82104	1	0	0	16	3	1374340	0.19016	1
SOX30	260667	1079	41	57838	17336	32208	1	0	0	50	16	3442659	0.190279	1
DCTN4	1015949	211	43	38093	10021	82929	1	0	1	50	26	3791271	0.190338	1
ZSWIM1	725555	209	59	37301	10945	11814	1	0	0	50	25	3047176	0.190457	1
BMP5	68578	483	-9	36256	9647	41943	1	0	0	50	27	3963212	0.190485	1
BBOX1	178328	527	-18	31482	7854	36069	1	0	0	50	26	4575549	0.190496	1
PDSS2	235480	588	33	31625	8899	76626	1	0	1	50	23	4300098	0.190749	1
ZNF358	609287	308	36	42218	14311	6270	1	0	0	50	22	3840650	0.190878	1
PDIK1L	783481	212	23	26840	7282	12111	1	0	0	50	24	3660558	0.191023	1
ZNF223	533136	558	-35	38984	9361	28182	1	0	0	50	17	2348643	0.191054	1
KRT2	1441383	464	29	49555	14927	59763	1	0	1	50	18	3148871	0.19134	1
EPHX4	260329	242	1	28985	7744	36432	1	0	1	50	27	3619132	0.191427	1
NAP1L2	196410	#NUM!	-3	36300	9339	5676	1	0	0	50	13	3391157	0.191471	1
C9orf102	260804	471	25	57156	15147	86988	1	0	1	50	16	4431977	0.191515	1
C8orf41	91648	507	12	39182	12133	46068	1	0	1	50	27	3958977	0.191961	1
OR4B1	400891	509	-27	23661	6996	3399	1	0	0	50	25	3192156	0.19202	1
GFRA2	333006	607	7	36784	10307	8514	1	0	0	50	31	3540075	0.192022	1
SLC46A2	514712	498	10	35475	12045	26169	1	0	0	50	19	3771372	0.192078	1
PDZD4	2103463	#NUM!	30	59180	17974	30591	1	0	0	50	18	3764233	0.192162	1
OPN1SW	830283	310	35	27368	7777	32208	1	0	0	50	26	3610046	0.192218	1
KIAA1310	889428	234	44	68343	21450	85470	2	1	2	20	8	1312641	0.192276	1
GIGYF2	325071	328	35	107503	27137	199914	2	1	0	19	4	1532069	0.192444	1
PURA	830974	290	48	24431	7612	0	1	0	0	45	26	3509033	0.192538	1
AGAP2	1160849	344	39	94380	31515	101145	1	0	0	10	3	756558	0.192549	1
C9orf156	468629	276	38	34430	9922	28182	1	0	0	50	16	3463262	0.192596	1
C19orf35	1603571	240	27	34199	13123	6138	1	0	0	50	29	3303069	0.19262	1
TGIF1	444864	153	17	31977	10659	27027	1	0	1	38	14	2958846	0.19268	1
DEPDC7	415951	215	25	42614	10780	54450	1	0	0	50	12	3397405	0.193137	1
MAP9	44097	944	-5	53581	12287	61644	1	0	1	50	15	3539712	0.193263	1
ELFN1	#NUM!	#NUM!	#NUM!	61501	20570	0	1	0	0	50	58	7563853	0.193351	1
DSG2	284905	450	1	87494	25135	72930	2	0	0	10	3	1036057	0.193419	1
EPHB1	74866	856	9	77660	21835	102597	2	1	2	25	9	1542409	0.193473	1
CHST14	888588	192	47	27819	9504	3960	1	0	0	50	25	3510342	0.193482	1
NMT1	831501	191	28	40216	10505	89265	1	0	1	34	7	2195996	0.193739	1
PRPF4	426351	312	26	42273	11286	94314	1	0	2	50	18	3590675	0.194032	1
PRKCE	172588	465	32	59202	15708	116028	1	0	0	33	10	2964016	0.194067	1
FGA	59962	1036	-4	68662	19283	33759	1	0	0	50	13	3102836	0.194369	1
P4HA3	641945	201	37	42889	12716	89298	1	0	0	50	19	3462184	0.19443	1
C1QTNF8	1154740	294	20	18986	6457	2178	1	0	0	50	33	2933007	0.194609	1
LRFN3	984653	303	21	45155	17380	3564	1	0	0	50	25	3703612	0.194637	1
MCF2	68546	#NUM!	-2	85591	19976	154209	1	0	0	5	1	524271	0.19479	1
SLC35F5	518912	544	19	42548	11308	85965	1	0	0	26	5	1907202	0.19511	1
CPEB2	105433	624	23	79596	24618	57618	1	0	0	39	7	3449996	0.195259	1
DBP	1597109	242	31	23936	8734	36696	1	0	1	50	24	3136727	0.195418	1
LHX6	220092	528	30	32538	9504	20262	1	0	1	13	4	1305029	0.195542	1
GTF2H3	871640	315	40	25971	6336	91179	1	0	2	39	20	3044987	0.195616	1
C4orf14	570731	443	33	53504	16621	54681	1	0	0	32	9	2804769	0.195631	1
ZNF92	300914	894	18	47476	11033	27687	1	0	1	45	17	2961706	0.195686	1
TTLL13	956589	139	45	36916	9812	66561	1	0	1	50	28	4277218	0.195884	1
SDR42E1	207928	635	13	30173	9097	13101	1	0	0	50	26	3666157	0.195946	1
MTMR7	317985	345	7	53515	13640	96096	1	0	0	50	17	3552626	0.196283	1
MEPCE	1479297	186	60	51337	17369	17259	1	0	0	50	18	3223759	0.196337	1
KCNA1	260795	903	12	38148	10956	4950	1	0	0	50	16	2875873	0.196378	1
PSG9	312803	148	-41	33572	9427	66891	1	0	0	30	10	2244077	0.1965	1
MRE11A	320374	589	-10	58212	14355	128403	1	0	2	8	3	471504	0.196513	1
AKR1B10	403585	319	21	25916	6655	74283	1	0	0	50	31	4145812	0.196568	1
SH3TC1	172983	242	51	102058	32549	81048	3	0	0	12	5	893585	0.196577	1
ABCG4	1258103	195	57	50820	15081	89199	1	0	0	47	24	3869305	0.196726	1
TFEB	458237	251	49	37422	10857	64614	1	0	0	50	17	3641814	0.197111	1
C7orf10	120126	802	-13	35145	9834	113553	1	1	0	15	5	1552727	0.197732	1
SLC18A1	158991	511	-4	42273	11649	73920	1	0	2	38	18	2623819	0.197809	1
ATP13A4	144678	776	-2	96283	26048	211992	2	1	2	16	11	1936231	0.197852	1
ATG3	302697	636	41	26312	6325	76197	1	0	0	27	5	1185580	0.19792	1
C10orf140	128481	409	22	68805	21186	1881	1	0	0	50	10	3535895	0.198057	1
HOXC4	1185281	279	54	20702	5863	25245	1	0	0	17	9	1086954	0.19808	1
GDPD4	448138	469	44	42669	10890	100452	1	0	0	50	23	4069945	0.198145	1
CCDC50	100733	768	12	39677	9592	65835	1	0	0	22	8	1578533	0.198196	1
ZNF708	170282	1121	-57	45386	10846	29997	1	1	0	50	26	2356024	0.198211	1
SCML4	294918	581	36	32296	9713	38313	1	0	0	50	19	3466408	0.198391	1
EVPL	1611239	218	22	156717	47421	73788	2	0	3	50	37	3743234	0.198406	1
BPI	562486	350	45	39490	10736	115896	1	0	1	50	25	3729990	0.198431	1
CCDC6	137718	555	0	37851	10230	62832	1	1	0	50	20	3445288	0.198517	1
PPFIBP1	488829	369	7	83380	21296	216546	1	0	0	3	0	447271	0.198589	1
CEP120	173569	467	12	79552	20801	158235	1	0	1	8	7	885181	0.198724	1
METT5D1	271729	616	-14	33550	9152	35871	1	0	0	50	16	3320581	0.198746	1
NUF2	130027	852	-9	38874	8877	88440	1	0	0	2	2	270523	0.198784	1
PUS10	635242	350	33	43802	10912	122265	1	0	0	17	11	2159399	0.198857	1
TRMT61A	900930	225	38	21868	7238	10527	1	0	0	50	32	3320493	0.199041	1
ZFAND1	158801	681	12	23705	5500	39006	1	0	0	50	24	3164469	0.199202	1
LRRC4B	762018	517	35	52855	18095	2145	1	0	0	50	19	3640439	0.199264	1
TAT	446645	530	10	36498	9999	55011	1	0	0	50	20	3177339	0.199375	1
DIO2	47674	533	-44	24035	7117	21384	1	1	0	42	21	2420319	0.199693	1
SLC38A10	2679984	197	27	92697	29271	81642	2	0	1	50	13	3080594	0.199802	1
EEFSEC	858998	410	48	45870	14091	45375	1	0	1	50	17	4339995	0.199814	1
B3GNTL1	303219	483	14	29469	8019	41976	1	0	0	41	13	2368828	0.199817	1
WIF1	344729	671	-9	30833	7975	48708	1	0	0	50	19	3188174	0.199956	1
HYAL4	87602	443	-10	37796	10318	17391	1	0	0	50	24	3734500	0.199991	1
XRCC3	765678	266	43	26510	8635	20955	1	0	0	50	24	3200648	0.200205	1
SLC25A41	865106	219	33	28633	8954	21615	1	0	0	50	36	2900964	0.200573	1
XIRP2	7405	1014	-18	321079	82643	68013	4	1	0	50	7	2902405	0.200589	1
MRPL44	314020	346	23	25905	7524	21714	1	0	0	50	28	3829012	0.200608	1
C17orf96	#NUM!	#NUM!	#NUM!	27126	10494	0	1	0	0	50	58	7553777	0.200721	1
CYP4X1	388889	479	4	41272	10670	86658	1	1	0	50	19	4358497	0.200746	1
GRIK2	10349	1062	-25	76967	20845	104049	1	0	0	29	10	3513092	0.200868	1
LRRTM3	2412	967	-44	44935	12947	21450	1	0	0	50	6	2122890	0.201125	1
ENTPD1	370896	631	30	43813	11099	88209	1	0	0	28	13	2718661	0.201365	1
OR5D13	4183	1091	-36	24156	6996	3762	1	0	0	50	18	2262590	0.20144	1
MORC3	281776	347	63	76494	18744	99165	1	0	1	50	14	3494898	0.201646	1
C1orf87	66197	942	-13	44099	11506	77847	1	0	0	43	23	3550206	0.203015	1
HERC4	337983	246	12	85514	22396	142692	2	0	1	48	15	3310274	0.203283	1
GATA3	182932	675	-2	34122	10461	23298	1	0	0	50	22	3877192	0.203437	1
CFLAR	617625	205	39	40194	10527	114279	1	0	1	50	23	3622410	0.203441	1
FOXP4	461476	388	43	53614	15917	61842	1	0	0	28	8	2174414	0.203604	1
PROS1	79315	1341	-10	54736	14135	81576	1	0	1	50	29	3556179	0.203608	1
SF4	930697	232	10	52074	13662	88506	1	2	3	8	8	582131	0.203694	1
ZNF626	222609	1011	-67	43923	10659	37719	3	0	0	3	1	256322	0.20382	1
FKRP	1166804	224	36	36091	13145	2805	1	0	0	50	18	3319888	0.203829	1
LYPD4	1360684	454	23	19338	5577	25740	1	0	1	15	4	744469	0.20387	1
CDK8	96507	578	22	38214	9471	77286	1	0	0	24	3	1345201	0.2041	1
MYOT	946917	396	47	39688	10769	50523	1	0	1	22	18	2528394	0.204102	1
PAPD4	260678	684	28	39787	10076	69333	1	0	0	50	27	4213429	0.204205	1
WDR45	833689	#NUM!	41	29205	7953	30492	1	0	0	47	30	3404368	0.204205	1
ACSM3	211686	580	23	51469	13805	87516	1	0	0	43	12	3045350	0.204238	1
WRAP53	2068255	213	31	43043	12793	47124	1	0	0	50	24	3282928	0.20424	1
RBBP7	289514	#NUM!	39	34837	8789	75108	1	0	0	50	19	3848229	0.204242	1
HOOK2	1959466	226	29	57728	16456	86295	1	0	1	10	8	646470	0.204542	1
GPATCH2	42648	1015	-18	42625	11000	70620	1	0	0	23	3	1557457	0.204813	1
TBX2	292199	414	-9	53394	17985	20361	1	0	0	50	19	3969999	0.204847	1
LRIT2	216191	860	-17	41833	13046	15378	1	0	0	50	24	3763155	0.205084	1
RSAD2	40919	1132	10	28985	7513	36498	1	1	0	50	18	2947692	0.205191	1
TAS1R3	1744013	273	28	64009	21065	15411	2	0	0	50	32	3175150	0.205596	1
ZNF683	1021101	217	22	38709	12111	18513	1	0	0	50	24	3368453	0.205666	1
SRCRB4D	870785	220	59	44231	14113	34518	1	0	0	50	13	3251809	0.205672	1
BMPR1B	119865	642	-15	40524	10593	60291	1	0	1	50	22	4127849	0.206044	1
SLC26A5	355264	620	17	60302	17116	192621	1	1	1	50	19	3594503	0.206362	1
USP40	351003	307	35	99715	25421	94908	2	0	1	50	13	3475890	0.206681	1
CDYL2	161731	507	-16	39754	11231	31383	1	0	0	50	20	4301682	0.206761	1
PRB4	311837	673	-1	18601	6413	31416	1	0	0	50	24	2671372	0.206892	1
ATP5H	1111289	171	31	13574	3190	42867	1	0	1	20	15	1181323	0.207047	1
PPP1R3C	276001	206	16	25157	6457	7557	1	0	0	50	19	2633268	0.207061	1
ACOT11	688014	415	18	52921	14795	134508	1	1	1	40	13	3536016	0.207064	1
LRRC17	749653	456	23	35805	8877	47982	1	0	0	50	22	3877104	0.207267	1
MLC1	909819	215	25	29832	9042	48444	1	0	0	20	10	1224135	0.20728	1
DNA2	761140	294	29	91872	24321	86229	2	1	1	31	15	2230404	0.207296	1
ZNF680	199707	1110	-18	46222	10736	31218	1	0	0	50	15	3860824	0.207597	1
CTNNA1	1432876	380	39	72369	19668	124080	1	0	0	3	0	370073	0.207708	1
CDC123	328303	227	34	28457	6523	93885	1	0	0	50	20	3197964	0.207831	1
SELENBP1	1322568	174	42	37697	10648	85371	1	1	1	50	38	3975125	0.207869	1
ZNF574	886688	438	31	66682	22253	8910	1	0	0	50	22	3744840	0.207981	1
DGAT1	2525749	200	28	39402	11121	40029	1	0	0	35	18	2393424	0.208175	1
TBL1XR1	135357	433	0	42141	10692	50457	1	1	0	50	16	3711312	0.20846	1
SIGIRR	2206786	344	58	31724	10021	42702	1	0	0	50	24	3842608	0.208627	1
KIAA1529	378658	528	34	134453	33616	266508	2	0	0	22	5	1880571	0.20866	1
HNF4A	769430	376	16	42174	11979	66924	1	0	0	50	21	3597891	0.208858	1
RBPJ	178487	597	36	41921	11077	77022	1	0	1	50	17	3918321	0.209	1
VSIG10	637549	608	17	42581	12034	50325	1	0	1	50	17	3156780	0.209068	1
MVK	442710	465	38	31097	9658	64911	1	0	0	48	20	3170431	0.209076	1
SF3A2	1603571	240	27	35409	11682	31713	1	0	1	50	29	3303069	0.209154	1
MYO1H	438867	470	39	83721	21516	124575	2	0	1	50	26	3588937	0.209561	1
HBP1	249919	627	12	41877	10428	60159	1	0	2	6	2	273757	0.209774	1
POLB	524868	327	41	28281	6699	122760	1	0	0	16	7	1439636	0.209851	1
HOXC13	1257445	274	23	24970	7931	11352	1	0	0	50	24	2898984	0.209958	1
RRM2B	504282	507	33	35497	9185	60093	1	0	0	32	21	2357685	0.209967	1
KIAA1409	321756	678	21	196823	52822	322014	3	1	1	50	25	5108741	0.210225	1
SOX2	39313	1104	-14	24321	7161	0	1	0	0	16	9	1333222	0.21024	1
EIF2C2	451419	238	46	68585	18997	121605	2	0	0	9	3	752224	0.210415	1
SRRM4	116468	835	2	47850	14322	34848	1	0	0	50	14	3205917	0.210431	1
GALNT3	104274	888	-1	50941	13013	56661	1	0	0	30	11	2131503	0.210627	1
ADCY6	1715886	328	38	90937	27566	108240	2	1	0	50	26	2971496	0.210999	1
SPOPL	85990	638	15	32318	7909	60324	1	0	0	37	13	2398737	0.211255	1
C9orf78	600401	187	44	23980	5852	56925	1	0	1	50	28	3652836	0.211338	1
SHB	486918	551	16	39226	11924	31515	1	0	0	50	18	3823886	0.211387	1
SLC11A1	734742	197	37	43032	13365	82236	1	0	0	19	4	1512214	0.211419	1
KIAA1279	860888	246	52	49148	13222	46200	2	0	0	26	14	1749550	0.211523	1
PRMT7	819579	281	46	55891	15026	102465	1	0	0	41	24	3566497	0.211793	1
GPR174	14321	#NUM!	62	25839	7293	5742	1	0	0	50	43	4176942	0.212089	1
ALDH3A2	544087	332	-2	40964	11308	73821	1	0	1	36	19	3158287	0.212118	1
SOX1	67826	793	-33	28886	9988	594	1	0	0	50	28	3437093	0.21238	1
DHCR24	465622	249	27	40876	11363	48642	1	0	1	50	21	4104199	0.212392	1
TUBB6	492344	214	26	34925	9790	15180	1	0	0	50	27	4509384	0.212595	1
SHMT2	2162032	238	58	39424	12023	59037	1	0	1	50	30	3826801	0.212596	1
LYN	329738	405	50	42064	10307	88803	1	0	0	19	5	1748274	0.212693	1
GHDC	2129732	206	30	42416	14146	33726	1	0	0	50	24	3128873	0.212939	1
SPAG4	1423559	169	53	34672	10208	53460	1	1	3	4	7	339031	0.213307	1
NACAD	#NUM!	#NUM!	#NUM!	115731	39996	0	1	1	0	30	33	3246760	0.213359	1
USP3	617922	178	42	42944	10483	79497	1	0	0	20	5	1690018	0.213431	1
CA5B	170565	#NUM!	42	25520	6886	43296	1	0	2	30	16	2236135	0.213554	1
VAPA	405142	172	42	23705	6292	38775	1	0	0	11	2	692417	0.213664	1
SIN3B	854784	305	35	92059	25652	91674	3	0	0	7	8	960806	0.214086	1
GGT5	729749	200	28	45045	14619	42570	1	0	0	50	23	3566112	0.214135	1
ALDH16A1	2173457	290	44	60731	20878	88572	2	0	0	14	5	799117	0.214189	1
TMEM64	184765	746	8	27951	10032	16203	1	0	1	17	4	859298	0.21425	1
FGL1	399891	253	-16	26015	5896	42108	1	0	0	16	7	1149621	0.214308	1
JMY	166218	588	35	76868	22363	82269	1	0	0	50	18	3629032	0.214613	1
CAP2	249798	454	-8	38621	10252	113883	1	0	0	17	3	1199605	0.214626	1
HOXA1	356045	385	28	26356	7106	11781	1	0	0	50	29	3809465	0.214709	1
MX1	253874	454	53	53273	14080	101970	1	0	1	25	6	2469170	0.214756	1
CHRNE	1416161	231	30	38819	11737	39138	1	0	1	50	20	3369454	0.215118	1
MMP21	216532	351	-6	44352	12870	44121	1	0	0	50	16	3347575	0.215317	1
DPPA2	22565	1096	-19	24453	6204	47289	1	0	0	16	0	503745	0.215474	1
ROBO4	175852	743	14	77066	24970	93192	3	0	0	6	1	433917	0.215525	1
TRAPPC3	800052	190	31	14575	3938	26697	1	0	1	29	23	1673320	0.215599	1
APH1A	1213150	197	38	20768	6655	32406	1	0	0	50	40	3649074	0.215942	1
ZNF345	352375	976	-36	39138	9405	7491	1	0	0	50	10	2470358	0.216026	1
RNF103	621664	442	36	54296	14014	25905	1	0	0	50	19	3226553	0.21625	1
C2CD4C	#NUM!	#NUM!	#NUM!	30965	10945	0	1	0	0	50	58	7554228	0.216778	1
RECQL4	1755818	291	7	92697	29733	53691	3	0	0	43	24	2760780	0.217073	1
ZNF33B	204176	890	-35	62997	14652	37785	1	0	0	50	15	2587046	0.217484	1
WDYHV1	544059	225	35	17061	3993	30756	1	0	2	1	4	133100	0.217488	1
CCR9	222879	519	54	29073	7821	28314	1	1	0	27	14	2087294	0.217707	1
FBXL4	237914	891	-6	48906	13596	43692	1	0	0	50	14	3760779	0.217727	1
CARHSP1	401329	247	5	11308	3740	11484	1	0	1	7	4	384241	0.218194	1
STK17A	655380	310	23	32934	8943	39336	1	0	0	50	27	4481697	0.218481	1
ACSL1	311713	515	30	56518	15323	132924	1	0	2	50	17	4298877	0.218492	1
WAC	204806	355	17	51601	14333	82896	2	0	2	11	8	803902	0.218501	1
DHX57	850010	297	25	110099	30250	187968	3	0	1	3	3	443509	0.218503	1
PTPLA	488883	383	4	22990	6479	34815	1	0	1	11	3	722062	0.218512	1
ZNF74	606391	351	4	50479	13904	33759	1	0	0	50	23	4076094	0.218546	1
HS6ST2	126179	#NUM!	16	39578	10714	5412	1	0	0	50	23	4383852	0.218563	1
SMAD3	444194	194	45	36168	9636	47454	1	0	0	18	6	1259918	0.21871	1
CACNA2D4	240778	593	28	92664	24882	135531	2	0	1	50	31	4006706	0.218722	1
LMOD3	264082	443	20	44737	11066	7029	1	0	0	50	17	4178515	0.218818	1
SKAP1	1097775	588	4	30272	6952	100617	1	0	1	50	26	4041917	0.218889	1
NPAT	411907	695	26	112464	31218	92268	1	0	0	4	0	550275	0.219057	1
CDK3	1639614	194	22	24189	7029	34848	1	0	0	50	37	3954940	0.219097	1
PIGM	820944	365	15	32098	9878	9042	1	0	0	50	19	2786080	0.219147	1
SNRNP200	904852	213	43	170478	46893	298023	2	0	1	13	6	997854	0.219246	1
CBLC	866184	178	-12	37158	11253	59400	1	0	0	41	14	2683340	0.219567	1
CASP4	45234	626	-20	30767	7777	56265	1	0	0	17	1	758285	0.219652	1
KIAA0564	259442	557	50	152603	42031	272778	2	0	2	7	3	700018	0.219974	1
C3orf21	431673	536	46	30129	9273	22869	1	1	1	4	3	200266	0.220124	1
KIAA0947	89016	648	-14	177144	49665	34353	1	0	0	15	4	1385549	0.220388	1
SLC22A5	543074	264	63	43274	13156	78012	1	0	1	50	27	2691711	0.220584	1
ANTXR2	62176	905	6	40469	11440	44748	1	0	0	50	11	2607957	0.220682	1
TMEM5	222270	460	-17	35585	9097	30393	1	1	0	49	16	2919136	0.220862	1
AKAP8	494792	481	28	55528	14861	75999	1	0	0	25	7	2026101	0.220955	1
KIAA1543	611341	384	33	96536	32329	64053	2	0	0	12	7	1503953	0.221024	1
KDM5A	305933	480	27	134871	36102	191598	2	1	1	50	18	4093320	0.221452	1
CCDC132	260737	785	8	80597	19888	166683	1	0	0	41	15	3415973	0.221564	1
KIAA1841	631979	302	30	62183	15004	110253	2	0	0	4	3	357775	0.221706	1
OSCAR	767094	317	-50	24882	8712	23760	1	0	0	50	27	2751595	0.221924	1
LOX	69939	707	0	32659	9515	40491	1	0	0	17	4	1126620	0.222149	1
DDX46	893816	193	36	83622	21450	140646	2	1	0	38	18	2854500	0.222251	1
HSD11B2	1115833	153	42	30250	10472	12012	1	0	0	50	33	4017838	0.222286	1
FES	833957	291	42	65065	18788	87516	2	0	1	27	22	2098085	0.222717	1
DNER	253305	456	-3	58454	16192	68178	2	0	1	6	5	733062	0.222894	1
SLC7A6	864889	281	38	40106	12166	71841	1	0	0	50	24	3402443	0.222911	1
EIF2AK3	118199	366	9	88539	24156	99891	2	0	1	49	23	2994255	0.223092	1
C1orf86	849779	293	25	26785	5753	17589	1	0	0	50	28	3435476	0.223135	1
WDR73	341520	263	32	29788	8723	47421	1	0	1	50	30	4208347	0.223181	1
TACR3	101583	931	-24	36047	10615	25938	1	0	0	50	26	4213110	0.223258	1
ZNF90	#NUM!	#NUM!	#NUM!	48257	11737	28710	1	0	1	38	48	5500495	0.223424	1
PLCXD3	219266	928	-15	25443	6765	27522	1	0	0	13	3	740410	0.223655	1
C9orf11	116649	454	-34	24178	6083	41976	1	0	0	50	29	3281894	0.223736	1
GLIS1	598664	391	27	47289	15246	29370	1	0	0	50	22	3486087	0.223791	1
PDLIM7	1120311	347	41	39721	11165	36135	1	0	0	31	12	1907136	0.223834	1
CNGA3	228601	630	29	54230	15499	36564	1	0	0	50	16	2771175	0.223868	1
FCHSD1	771583	353	25	54582	16401	76197	1	0	0	42	18	3079384	0.224014	1
C10orf81	261759	545	-4	30129	7392	97647	1	0	1	27	8	1653542	0.224049	1
C10orf118	275620	477	24	73502	17479	83490	1	0	0	50	15	4616414	0.224217	1
PIGT	1037999	382	35	44913	13926	53988	1	0	1	50	27	3096665	0.224327	1
A2BP1	2474	1138	-47	37554	9933	126753	1	1	1	50	19	2485384	0.224545	1
AHCYL2	776656	420	44	52426	14234	134970	1	0	1	33	9	2841223	0.224585	1
GUCY1B3	43576	643	-1	49918	13178	59664	1	0	0	50	25	3459566	0.224937	1
TMEM184C	71637	343	9	35266	9383	66924	1	0	0	50	21	2978052	0.224974	1
MYH10	646488	488	10	159808	41195	271656	2	0	1	20	1	1361525	0.225316	1
PAPOLG	370439	436	18	59708	16027	135069	1	0	0	34	14	3538315	0.22542	1
SH2B2	574073	361	45	44561	14707	22539	1	0	0	50	25	3723566	0.225686	1
CPEB1	567143	566	19	45001	12683	57486	1	0	0	21	3	1253780	0.226011	1
HNRNPA2B1	915230	445	43	29205	7293	77187	1	0	0	23	7	1439537	0.226018	1
CDT1	813333	189	51	41745	13662	26829	1	0	0	30	6	1707772	0.226041	1
PABPC4	978867	358	29	52844	14575	104016	1	0	1	25	8	1972333	0.226187	1
MID1IP1	91133	#NUM!	31	14168	4048	3135	1	0	0	10	7	636163	0.226407	1
ARHGAP11A	244857	383	1	81620	21967	70851	1	0	0	47	18	4239862	0.226447	1
BHLHB9	162942	#NUM!	27	42372	11880	5709	1	0	0	50	22	4435299	0.226702	1
BAIAP2L1	609918	249	36	41404	11000	120417	1	1	1	24	8	1727209	0.226727	1
ENTPD4	476980	332	37	49071	13596	73227	1	0	2	22	8	1726109	0.227132	1
SPATA16	222219	577	-15	46277	11473	71412	1	0	0	18	5	1435588	0.22715	1
NFYB	1222031	156	17	17413	4103	55935	1	0	0	27	18	1645292	0.227375	1
RPS8	574317	191	43	17006	4477	55770	1	0	0	3	0	323422	0.22738	1
TARDBP	702484	307	33	32934	8811	39336	1	0	0	50	35	4468508	0.227394	1
VWA5A	177269	744	-11	63052	17171	102168	1	0	1	50	18	3436004	0.227614	1
MYO18A	1560056	159	33	163031	45826	159951	1	1	3	33	17	2341009	0.227998	1
SKIV2L2	344578	395	38	85349	21406	165759	1	0	0	3	0	401423	0.228053	1
FBLN2	375523	199	36	63635	17281	36993	1	0	0	50	18	3564957	0.228071	1
[truncated: 16,864 more rows]
